# Supplementary material for: Sustainable Joullié–Ugi and Continuous Flow Implementation Led to Novel Captopril-Inspired Broad-Spectrum Metallo-β-Lactamase Inhibitors
Source: J Med Chem. 2025 Aug 15;68(16):17236–57. doi: 10.1021/acs.jmedchem.5c00750 (PMC12406192; doi:10.1021/acs.jmedchem.5c00750)
Supplement: Supplementary file 2 [file jm5c00750_si_002.csv]

Compound;Molecular String
6a;CC1(C)[C@@H](C(N)=O)N(C([C@H](C)CS)=O)C2=CC=CC=C21
6b;CC1(C)[C@H](C(N)=O)N(C([C@H](C)CS)=O)C2=CC=CC=C21
6c;O=C([C@H]1N(C([C@H](C)CS)=O)C2=CC=CC=C2C1(CC)CC)N
6d;O=C([C@@H]1N(C([C@H](C)CS)=O)C2=CC=CC=C2C1(CC)CC)N
6e;O=C([C@H]1N(C([C@H](C)CS)=O)C2=CC=CC=C2C13CCCCC3)N
6f;O=C([C@@H]1N(C([C@H](C)CS)=O)C2=CC=CC=C2C13CCCCC3)N
7a;O=C([C@H]1N(C([C@H](C)CS)=O)C2=CC=CC=C2C1(C)C)NCC(O)=O
7b;O=C([C@@H]1N(C([C@H](C)CS)=O)C2=CC=CC=C2C1(C)C)NCC(O)=O
7c;O=C([C@H]1N(C([C@H](C)CS)=O)C2=CC=CC=C2C1(CC)CC)NCC(O)=O
7d;O=C([C@@H]1N(C([C@H](C)CS)=O)C2=CC=CC=C2C1(CC)CC)NCC(O)=O
14b;O=C([C@@H]1N(C([C@H](C)CSC(C)=O)=O)C2=CC=CC=C2C1(CC)CC)N
14c;O=C([C@H]1N(C([C@H](C)CSC(C)=O)=O)C2=CC=CC=C2C13CCCCC3)N
