# Supplementary material for: Sustainable Joullié–Ugi and Continuous Flow Implementation Led to Novel Captopril-Inspired Broad-Spectrum Metallo-β-Lactamase Inhibitors
Source: J Med Chem. 2025 Aug 15;68(16):17236–57. doi: 10.1021/acs.jmedchem.5c00750 (PMC12406192; doi:10.1021/acs.jmedchem.5c00750)
Supplement: Supplementary file 3 [file jm5c00750_si_003.zip]

Archive with 119 entries (119 files):
- SR-14b_c01_opt.xyz
- SR-14b_c02_opt.xyz
- SR-14b_c03_opt.xyz
- SR-14b_c04_opt.xyz
- SR-14b_c06_opt.xyz
- SR-14b_c07_opt.xyz
- SR-14b_c08_opt.xyz
- SR-14b_c10_opt.xyz
- SR-14b_c12_opt.xyz
- SR-14b_c15_opt.xyz
- SR-14b_c16_opt.xyz
- SR-14b_c19_opt.xyz
- SR-14b_c20_opt.xyz
- SR-14b_c21_opt.xyz
- SR-14b_c22_opt.xyz
- SR-14b_c23_opt.xyz
- SR-14b_c26_opt.xyz
- SR-14b_c27_opt.xyz
- SR-14b_c28_opt.xyz
- SR-14b_c29_opt.xyz
- SR-14b_c30_opt.xyz
- SR-14b_c32_opt.xyz
- SR-14b_c33_opt.xyz
- SR-14b_c34_opt.xyz
- SR-14b_c35_opt.xyz
- SR-14b_c36_opt.xyz
- SR-14b_c37_opt.xyz
- SR-14b_c38_opt.xyz
- SR-14b_c39_opt.xyz
- SR-14b_c40_opt.xyz
- SR-14b_c41_opt.xyz
- SR-14b_c43_opt.xyz
- SR-14b_c44_opt.xyz
- SR-14b_c46_opt.xyz
- SR-14b_c47_opt.xyz
- SR-14b_c48_opt.xyz
- SR-14b_c49_opt.xyz
- SR-14b_c52_opt.xyz
- SR-14b_c53_opt.xyz
- SR-14b_c54_opt.xyz
- SR-14b_c56_opt.xyz
- SR-14b_c57_opt.xyz
- SR-14b_c58_opt.xyz
- SR-14b_c59_opt.xyz
- SR-14b_c60_opt.xyz
- SR-14b_c61_opt.xyz
- SR-14b_c62_opt.xyz
- SR-14b_c63_opt.xyz
- SR-14b_c64_opt.xyz
- SR-14b_c65_opt.xyz
- SR-14b_c67_opt.xyz
- SR-14b_c68_opt.xyz
- SR-14b_c69_opt.xyz
- SR-14b_c70_opt.xyz
- SS-14b_c01_opt.xyz
- SS-14b_c02_opt.xyz
- SS-14b_c03_opt.xyz
- SS-14b_c04_opt.xyz
- SS-14b_c06_opt.xyz
- SS-14b_c08_opt.xyz
- SS-14b_c10_opt.xyz
- SS-14b_c11_opt.xyz
- SS-14b_c12_opt.xyz
- SS-14b_c13_opt.xyz
- SS-14b_c14_opt.xyz
- SS-14b_c16_opt.xyz
- SS-14b_c17_opt.xyz
- SS-14b_c19_opt.xyz
- SS-14b_c20_opt.xyz
- SS-14b_c21_opt.xyz
- SS-14b_c23_opt.xyz
- SS-14b_c24_opt.xyz
- SS-14b_c25_opt.xyz
- SS-14b_c26_opt.xyz
- SS-14b_c27_opt.xyz
- SS-14b_c28_opt.xyz
- SS-14b_c29_opt.xyz
- SS-14b_c32_opt.xyz
- SS-14b_c33_opt.xyz
- SS-14b_c34_opt.xyz
- SS-14b_c35_opt.xyz
- SS-14b_c36_opt.xyz
- SS-14b_c37_opt.xyz
- SS-14b_c39_opt.xyz
- SS-14b_c40_opt.xyz
- SS-14b_c42_opt.xyz
- SS-14b_c44_opt.xyz
- SS-14b_c46_opt.xyz
- SS-14b_c47_opt.xyz
- SS-14b_c48_opt.xyz
- SS-14b_c49_opt.xyz
- SS-14b_c50_opt.xyz
- SS-14b_c51_opt.xyz
- SS-14b_c52_opt.xyz
- SS-14b_c53_opt.xyz
- SS-14b_c54_opt.xyz
- SS-14b_c55_opt.xyz
- SS-14b_c56_opt.xyz
- SS-14b_c58_opt.xyz
- SS-14b_c59_opt.xyz
- SS-14b_c60_opt.xyz
- SS-14b_c61_opt.xyz
- SS-14b_c62_opt.xyz
- SS-14b_c63_opt.xyz
- SS-14b_c64_opt.xyz
- SS-14b_c66_opt.xyz
- SS-14b_c67_opt.xyz
- SS-14b_c68_opt.xyz
- SS-14b_c70_opt.xyz
- SS-14b_c71_opt.xyz
- SS-14b_c72_opt.xyz
- SS-14b_c73_opt.xyz
- SS-14b_c74_opt.xyz
- SS-14b_c75_opt.xyz
- SS-14b_c76_opt.xyz
- SS-14b_c77_opt.xyz
- SS-14b_c78_opt.xyz
- SS-14b_c79_opt.xyz
- SS-14b_c80_opt.xyz
