# Supplementary material for: Sustainable Joullié–Ugi and Continuous Flow Implementation Led to Novel Captopril-Inspired Broad-Spectrum Metallo-β-Lactamase Inhibitors
Source: J Med Chem. 2025 Aug 15;68(16):17236–57. doi: 10.1021/acs.jmedchem.5c00750 (PMC12406192; doi:10.1021/acs.jmedchem.5c00750)
Supplement: Supplementary file 3 [file jm5c00750_si_003.zip › SR-14b_c01_opt.xyz]

51
(S,R')-14b, optimized conformer 01 in methanol
O         -0.207712      -3.383622      -0.523866
C         -0.514966      -2.272470      -0.092177
C         -1.964645      -1.943897       0.286352
C         -2.612409      -3.130920       1.001438
C         -2.696908      -1.569626      -1.019665
S         -4.379057      -0.932494      -0.756625
C         -4.041895       0.805501      -0.509023
C         -5.283147       1.608587      -0.203865
O         -2.927833       1.291399      -0.576490
N          0.405947      -1.259811       0.032030
C          1.798225      -1.363333      -0.221094
C          2.577142      -2.505691      -0.410637
C          3.959459      -2.335849      -0.562180
C          4.541992      -1.068533      -0.519957
C          3.742375       0.068536      -0.336508
C          2.369793      -0.080870      -0.194740
C          1.280726       0.971459      -0.070663
C          0.835586       1.407395      -1.498745
C          1.892034       2.150349      -2.313487
C          1.694052       2.171093       0.799684
C          0.680809       3.316944       0.869645
C          0.107860       0.108387       0.523972
C         -0.001776       0.152439       2.059339
N          0.815573      -0.675161       2.746880
O         -0.801544       0.912214       2.606662
H         -1.996988      -1.078522       0.950334
H         -3.649988      -2.892227       1.253511
H         -2.078457      -3.359705       1.928869
H         -2.599684      -4.020449       0.366023
H         -2.156608      -0.796351      -1.571749
H         -2.800056      -2.449645      -1.660566
H         -5.209237       1.978709       0.825038
H         -6.198449       1.021230      -0.307572
H         -5.318875       2.474528      -0.872310
H          2.126332      -3.487834      -0.429887
H          4.584659      -3.213422      -0.703779
H          5.617430      -0.960491      -0.629663
H          4.196696       1.054323      -0.307346
H          0.527606       0.506638      -2.043713
H         -0.061683       2.027240      -1.398015
H          2.193725       3.087415      -1.834474
H          1.494417       2.397488      -3.303651
H          2.789457       1.540455      -2.457663
H          1.919055       1.808411       1.809307
H          2.641354       2.558159       0.408980
H          1.020052       4.070895       1.588170
H          0.566055       3.813719      -0.098687
H         -0.301804       2.963405       1.192707
H         -0.845576       0.459277       0.135496
H          1.478121      -1.281475       2.288252
H          0.792754      -0.663807       3.756113
