# Supplementary material for: Sustainable Joullié–Ugi and Continuous Flow Implementation Led to Novel Captopril-Inspired Broad-Spectrum Metallo-β-Lactamase Inhibitors
Source: J Med Chem. 2025 Aug 15;68(16):17236–57. doi: 10.1021/acs.jmedchem.5c00750 (PMC12406192; doi:10.1021/acs.jmedchem.5c00750)
Supplement: Supplementary file 3 [file jm5c00750_si_003.zip › SR-14b_c02_opt.xyz]

51
(S,R')-14b, optimized conformer 02 in methanol
O         -0.113239      -3.297863      -0.084429
C         -0.415208      -2.139028       0.202210
C         -1.855798      -1.777069       0.580154
C         -2.406834      -2.780332       1.596193
C         -2.673373      -1.750758      -0.727706
S         -4.338684      -1.053267      -0.522974
C         -3.979656       0.691342      -0.679666
C         -5.197141       1.564202      -0.495806
O         -2.867294       1.130164      -0.908443
N          0.501099      -1.114484       0.161610
C          1.880617      -1.245704      -0.137076
C          2.646082      -2.406246      -0.273160
C          4.010567      -2.260657      -0.550207
C          4.590732      -0.998596      -0.690602
C          3.805963       0.153892      -0.553121
C          2.452811       0.026724      -0.270489
C          1.395010       1.110163      -0.162464
C          1.007274       1.603037      -1.585196
C          0.618835       0.526495      -2.598743
C          1.885053       2.304091       0.687922
C          0.970601       3.533100       0.729073
C          0.195087       0.305742       0.470265
C          0.009047       0.521023       1.983262
N          0.771485      -0.244581       2.794454
O         -0.800328       1.347068       2.405224
H         -1.901336      -0.780538       1.018836
H         -2.364932      -3.797187       1.196705
H         -3.446829      -2.536538       1.833647
H         -1.827003      -2.746437       2.523828
H         -2.807739      -2.763885      -1.115821
H         -2.178713      -1.146561      -1.492147
H         -5.268923       2.255500      -1.341431
H         -5.060779       2.157843       0.415229
H         -6.119346       0.984715      -0.410888
H          2.195255      -3.382629      -0.168638
H          4.623813      -3.151750      -0.655075
H          5.651527      -0.908297      -0.907094
H          4.254601       1.135967      -0.673743
H          1.864322       2.170378      -1.970691
H          0.179139       2.311993      -1.483156
H          0.404138       0.990049      -3.567335
H          1.421657      -0.202961      -2.745007
H         -0.279710      -0.016379      -2.291534
H          2.082464       1.950554       1.706108
H          2.857957       2.608206       0.284896
H          1.353948       4.252713       1.460814
H         -0.048489       3.268184       1.021596
H          0.932073       4.039901      -0.239754
H         -0.740297       0.604030       0.000275
H          0.698146      -0.129304       3.794584
H          1.432353      -0.916043       2.435507
