# Supplementary material for: Sustainable Joullié–Ugi and Continuous Flow Implementation Led to Novel Captopril-Inspired Broad-Spectrum Metallo-β-Lactamase Inhibitors
Source: J Med Chem. 2025 Aug 15;68(16):17236–57. doi: 10.1021/acs.jmedchem.5c00750 (PMC12406192; doi:10.1021/acs.jmedchem.5c00750)
Supplement: Supplementary file 3 [file jm5c00750_si_003.zip › SR-14b_c03_opt.xyz]

51
(S,R')-14b, optimized conformer 03 in methanol
O         -0.471501      -3.247200      -0.151161
C         -0.682905      -2.077258       0.168944
C         -2.096457      -1.618923       0.543520
C         -2.710902      -2.580680       1.563912
C         -2.907827      -1.547504      -0.766352
S         -4.531631      -0.757102      -0.566777
C         -4.067864       0.965938      -0.676708
C         -5.234650       1.905800      -0.492911
O         -2.927418       1.342276      -0.876427
N          0.313188      -1.127512       0.174896
C          1.672392      -1.349417      -0.159779
C          2.330065      -2.564643      -0.367436
C          3.685927      -2.527243      -0.709336
C          4.358260      -1.313203      -0.854100
C          3.682028      -0.105286      -0.642073
C          2.341779      -0.121349      -0.270612
C          1.388182       1.041197      -0.053421
C          1.042674       1.703663      -1.413850
C          0.447362       0.780573      -2.477535
C          1.882739       2.113558       0.951128
C          3.033027       3.026477       0.519695
C          0.109216       0.299766       0.512238
C         -0.138955       0.505410       2.016463
N          0.439571      -0.387320       2.848429
O         -0.836739       1.440934       2.408756
H         -2.080319      -0.619174       0.975974
H         -2.131297      -2.577815       2.492278
H         -2.731224      -3.600020       1.168935
H         -3.734076      -2.271696       1.798207
H         -2.375793      -0.975280      -1.530301
H         -3.099997      -2.551784      -1.153018
H         -5.252295       2.616002      -1.325672
H         -6.190793       1.380650      -0.433286
H         -5.077991       2.473096       0.431515
H          1.800923      -3.501820      -0.274563
H          4.214762      -3.462685      -0.871853
H          5.407202      -1.301079      -1.136885
H          4.204582       0.832823      -0.787546
H          1.964750       2.142217      -1.809480
H          0.354971       2.536542      -1.216144
H          1.110952      -0.064096      -2.690026
H          0.299384       1.334190      -3.410628
H         -0.526375       0.382472      -2.178452
H          1.020167       2.743395       1.194675
H          2.168909       1.607172       1.880114
H          2.808842       3.572479      -0.401169
H          3.969658       2.482302       0.376177
H          3.209688       3.769866       1.304879
H         -0.779009       0.685424       0.013896
H          1.008135      -1.146729       2.507587
H          0.316707      -0.287415       3.845294
