# Supplementary material for: Sustainable Joullié–Ugi and Continuous Flow Implementation Led to Novel Captopril-Inspired Broad-Spectrum Metallo-β-Lactamase Inhibitors
Source: J Med Chem. 2025 Aug 15;68(16):17236–57. doi: 10.1021/acs.jmedchem.5c00750 (PMC12406192; doi:10.1021/acs.jmedchem.5c00750)
Supplement: Supplementary file 3 [file jm5c00750_si_003.zip › SR-14b_c04_opt.xyz]

51
(S,R')-14b, optimized conformer 04 in methanol
O         -0.458604      -3.340202      -0.444946
C         -0.657370      -2.191586      -0.048385
C         -2.064624      -1.748251       0.367231
C         -2.671934      -2.778094       1.324470
C         -2.880746      -1.580979      -0.930143
S         -4.552597      -0.919255      -0.664454
C         -4.197721       0.827451      -0.543721
C         -5.424559       1.664772      -0.273375
O         -3.079594       1.292875      -0.664632
N          0.350318      -1.257222       0.018532
C          1.713609      -1.487117      -0.293539
C          2.362605      -2.704473      -0.513994
C          3.731306      -2.675858      -0.801393
C          4.424196      -1.467405      -0.879995
C          3.755922      -0.256725      -0.657789
C          2.401169      -0.264787      -0.341946
C          1.446699       0.900345      -0.128865
C          1.102481       1.495983      -1.523188
C          0.163128       2.702641      -1.514616
C          1.937636       1.980149       0.862914
C          3.096253       2.873891       0.411687
C          0.166751       0.154289       0.426052
C         -0.047715       0.300957       1.941811
N          0.538354      -0.630052       2.725161
O         -0.722224       1.230629       2.385023
H         -2.037669      -0.781416       0.869298
H         -2.072479      -2.852344       2.237213
H         -2.714170      -3.764535       0.854824
H         -3.685285      -2.475592       1.604040
H         -2.378994      -0.900383      -1.623291
H         -3.014232      -2.547947      -1.422716
H         -5.476530       2.466783      -1.016606
H         -6.345855       1.078088      -0.296881
H         -5.316994       2.126520       0.714550
H          1.818781      -3.636821      -0.468005
H          4.254411      -3.613160      -0.971536
H          5.484085      -1.461206      -1.118804
H          4.297941       0.676806      -0.749591
H          0.665354       0.690514      -2.127387
H          2.044579       1.762674      -2.015313
H          0.622819       3.572103      -1.035241
H         -0.088528       2.984888      -2.542705
H         -0.775160       2.488484      -0.994595
H          2.220795       1.484919       1.798739
H          1.080138       2.615636       1.104080
H          4.046191       2.335621       0.374020
H          3.218860       3.693467       1.128030
H          2.921671       3.320912      -0.571298
H         -0.726808       0.567251      -0.038344
H          0.438938      -0.568239       3.727744
H          1.085379      -1.385006       2.341890
