# Supplementary material for: Sustainable Joullié–Ugi and Continuous Flow Implementation Led to Novel Captopril-Inspired Broad-Spectrum Metallo-β-Lactamase Inhibitors
Source: J Med Chem. 2025 Aug 15;68(16):17236–57. doi: 10.1021/acs.jmedchem.5c00750 (PMC12406192; doi:10.1021/acs.jmedchem.5c00750)
Supplement: Supplementary file 3 [file jm5c00750_si_003.zip › SR-14b_c06_opt.xyz]

51
(S,R')-14b, optimized conformer 06 in methanol
O         -0.012382      -3.489961      -0.315198
C         -0.359262      -2.357921       0.022997
C         -1.838421      -2.025047       0.279592
C         -2.562380      -3.238489       0.864603
C         -2.451467      -1.559382      -1.057547
S         -4.181259      -1.002841      -0.933157
C         -3.986634       0.637859      -0.283793
C         -5.298625       1.340801      -0.038541
O         -2.902533       1.153246      -0.053636
N          0.540192      -1.330377       0.155974
C          1.944747      -1.427811       0.001462
C          2.749368      -2.566240      -0.033907
C          4.135374      -2.384928      -0.131193
C          4.695670      -1.108381      -0.190183
C          3.868898       0.024449      -0.166498
C          2.493941      -0.139279      -0.077527
C          1.383722       0.897534      -0.119545
C          1.016607       1.187213      -1.605604
C          2.110160       1.861763      -2.431093
C          1.731173       2.183268       0.652822
C          0.722806       3.329871       0.535222
C          0.190842       0.070834       0.483982
C          0.035599       0.215314       2.010371
N         -1.036136       0.946968       2.389208
O          0.827829      -0.290379       2.804143
H         -1.911905      -1.201814       0.992105
H         -2.100909      -3.540554       1.809406
H         -2.522343      -4.086300       0.175709
H         -3.609954      -2.990579       1.058173
H         -1.885419      -0.736797      -1.500731
H         -2.468369      -2.386913      -1.773007
H         -5.280264       2.308705      -0.549771
H         -6.157919       0.758864      -0.379144
H         -5.393303       1.529275       1.036795
H          2.316366      -3.555004       0.023991
H          4.780531      -3.259487      -0.149863
H          5.773636      -0.989478      -0.256377
H          4.305887       1.017285      -0.218203
H          0.110175       1.803386      -1.617092
H          0.747540       0.233443      -2.076130
H          1.763197       2.013368      -3.458812
H          2.383480       2.841233      -2.025543
H          3.015829       1.248705      -2.471717
H          2.702971       2.536874       0.291990
H          1.884969       1.924294       1.705766
H          1.015973       4.152334       1.196304
H          0.676978       3.726619      -0.483551
H         -0.286868       3.022462       0.820335
H         -0.737743       0.351736      -0.006767
H         -1.211109       1.093482       3.373227
H         -1.729279       1.256759       1.719938
