# Supplementary material for: Sustainable Joullié–Ugi and Continuous Flow Implementation Led to Novel Captopril-Inspired Broad-Spectrum Metallo-β-Lactamase Inhibitors
Source: J Med Chem. 2025 Aug 15;68(16):17236–57. doi: 10.1021/acs.jmedchem.5c00750 (PMC12406192; doi:10.1021/acs.jmedchem.5c00750)
Supplement: Supplementary file 3 [file jm5c00750_si_003.zip › SR-14b_c07_opt.xyz]

51
(S,R')-14b, optimized conformer 07 in methanol
O         -1.757212      -1.700514      -2.065105
C         -1.462660      -1.472570      -0.892824
C         -2.455245      -1.793161       0.231087
C         -2.966342      -3.231875       0.057550
C         -3.635286      -0.805622       0.189699
S         -3.211311       0.869448       0.767481
C         -3.126008       1.800786      -0.761306
C         -2.745591       3.245538      -0.533574
O         -3.362831       1.332443      -1.856360
N         -0.245048      -0.936760      -0.544092
C          0.833005      -0.682944      -1.432090
C          1.003875      -1.098493      -2.753488
C          2.211947      -0.780396      -3.387321
C          3.215540      -0.075301      -2.721874
C          3.022604       0.342309      -1.397528
C          1.827750       0.043298      -0.757808
C          1.332678       0.446574       0.620606
C          0.643928       1.839207       0.515170
C          1.565491       3.004341       0.164551
C          2.434680       0.420568       1.693507
C          2.022258       0.930472       3.077043
C          0.184628      -0.606887       0.836648
C          0.603253      -1.861363       1.624377
N          1.238334      -2.827017       0.925604
O          0.358032      -1.952346       2.827691
H         -1.979595      -1.722225       1.210580
H         -3.656914      -3.480554       0.869277
H         -2.132718      -3.940838       0.084346
H         -3.486730      -3.345713      -0.897113
H         -4.435156      -1.159874       0.845028
H         -4.025128      -0.706211      -0.827429
H         -2.481686       3.451180       0.506153
H         -1.900128       3.493493      -1.183022
H         -3.591588       3.877638      -0.825071
H          0.230967      -1.654365      -3.264719
H          2.367175      -1.101422      -4.413921
H          4.148560       0.152498      -3.229645
H          3.801875       0.895259      -0.881818
H         -0.142047       1.760649      -0.243411
H          0.134377       2.039856       1.464115
H          2.340320       3.156529       0.922780
H          2.060783       2.847393      -0.798743
H          0.983862       3.929709       0.093409
H          2.822347      -0.601706       1.771325
H          3.271749       1.025120       1.327953
H          1.149158       0.394283       3.458251
H          1.788314       1.999440       3.059629
H          2.842679       0.784634       3.787884
H         -0.634865      -0.152415       1.388727
H          1.444474      -2.732775      -0.057083
H          1.549458      -3.659338       1.404888
