# Supplementary material for: Sustainable Joullié–Ugi and Continuous Flow Implementation Led to Novel Captopril-Inspired Broad-Spectrum Metallo-β-Lactamase Inhibitors
Source: J Med Chem. 2025 Aug 15;68(16):17236–57. doi: 10.1021/acs.jmedchem.5c00750 (PMC12406192; doi:10.1021/acs.jmedchem.5c00750)
Supplement: Supplementary file 3 [file jm5c00750_si_003.zip › SR-14b_c08_opt.xyz]

51
(S,R')-14b, optimized conformer 08 in methanol
O         -0.138272      -3.387586      -0.109875
C          0.228145      -2.228479      -0.307169
C          1.708868      -1.905217      -0.565767
C          2.357207      -3.020456      -1.387981
C          2.392850      -1.705738       0.801753
S          4.131877      -1.177757       0.693094
C          3.953523       0.564988       0.399942
C          5.270930       1.276277       0.217073
O          2.874742       1.136765       0.346161
N         -0.647773      -1.171964      -0.275557
C         -2.048553      -1.263667      -0.098131
C         -2.868175      -2.393494      -0.131198
C         -4.243033      -2.211568       0.062120
C         -4.781326      -0.943591       0.288381
C         -3.941580       0.177977       0.324311
C         -2.578116       0.013959       0.124645
C         -1.471460       1.049704       0.205447
C         -1.176031       1.382459       1.695737
C         -0.964441       0.194096       2.634282
C         -1.848126       2.345337      -0.550065
C         -0.904626       3.541481      -0.383045
C         -0.261885       0.251647      -0.416287
C         -0.013200       0.558948      -1.906427
N          1.068839       1.333800      -2.141239
O         -0.748347       0.131108      -2.795009
H          1.795155      -0.972650      -1.123964
H          2.304564      -3.975761      -0.859365
H          3.407081      -2.780479      -1.579555
H          1.849296      -3.130514      -2.350776
H          2.407889      -2.646226       1.360029
H          1.878466      -0.955788       1.406735
H          5.309310       2.129507       0.901822
H          5.313855       1.663883      -0.807104
H          6.129035       0.623092       0.390381
H         -2.451919      -3.376035      -0.301517
H         -4.897585      -3.078805       0.032563
H         -5.850869      -0.824484       0.438036
H         -4.357757       1.163802       0.512897
H         -0.293288       2.030250       1.731151
H         -2.019891       1.981042       2.062552
H         -0.101835      -0.412794       2.343828
H         -1.839721      -0.462379       2.657946
H         -0.783387       0.553183       3.652795
H         -1.969734       2.107579      -1.611578
H         -2.841090       2.643757      -0.194776
H         -1.217527       4.351768      -1.050492
H          0.130357       3.292807      -0.631385
H         -0.922755       3.932237       0.638587
H          0.644127       0.450122       0.153468
H          1.302318       1.580157      -3.092591
H          1.723876       1.563698      -1.404894
