# Supplementary material for: Sustainable Joullié–Ugi and Continuous Flow Implementation Led to Novel Captopril-Inspired Broad-Spectrum Metallo-β-Lactamase Inhibitors
Source: J Med Chem. 2025 Aug 15;68(16):17236–57. doi: 10.1021/acs.jmedchem.5c00750 (PMC12406192; doi:10.1021/acs.jmedchem.5c00750)
Supplement: Supplementary file 3 [file jm5c00750_si_003.zip › SR-14b_c10_opt.xyz]

51
(S,R')-14b, optimized conformer 10 in methanol
O          0.305117       3.169141       0.141004
C          0.558609       1.980315       0.335626
C          1.983397       1.538922       0.688909
C          2.540333       2.405728       1.821237
C          2.821717       1.644285      -0.601517
S          4.473681       0.902852      -0.451007
C          4.085917      -0.816367      -0.749889
C          5.289504      -1.721344      -0.646098
O          2.965503      -1.216385      -1.008662
N         -0.401674       0.999693       0.221224
C         -1.752720       1.210889      -0.159277
C         -2.467330       2.408882      -0.241240
C         -3.803935       2.346362      -0.651491
C         -4.407561       1.128759      -0.974590
C         -3.675390      -0.061080      -0.884567
C         -2.351421      -0.015595      -0.467760
C         -1.360202      -1.153379      -0.359240
C         -1.931439      -2.405617       0.348963
C         -2.760802      -2.190766       1.617282
C         -0.913501      -1.595268      -1.784319
C         -0.324918      -0.507524      -2.681735
C         -0.142404      -0.454590       0.365572
C          0.102609      -0.878874       1.820301
N         -0.295447      -0.018946       2.783115
O          0.668666      -1.945863       2.058460
H          1.999929       0.497918       1.009425
H          2.523404       3.462474       1.540982
H          1.947336       2.276045       2.731777
H          3.572084       2.114627       2.040298
H          2.329521       1.139750      -1.436307
H          2.978753       2.691854      -0.871502
H          5.140743      -2.397279       0.203480
H          6.220150      -1.166871      -0.504876
H          5.354153      -2.329780      -1.553784
H         -1.999025       3.352080       0.000458
H         -4.377066       3.267372      -0.718091
H         -5.445682       1.103848      -1.294061
H         -4.138052      -1.011104      -1.138179
H         -1.098295      -3.084175       0.558747
H         -2.562076      -2.916884      -0.388436
H         -3.627700      -1.551690       1.423594
H         -3.130931      -3.156356       1.979167
H         -2.187954      -1.734404       2.426536
H         -1.795829      -2.023462      -2.275289
H         -0.189659      -2.412147      -1.665953
H          0.614263      -0.111625      -2.285437
H         -0.109017      -0.919411      -3.673122
H         -1.021616       0.327473      -2.808811
H          0.773968      -0.723252      -0.159896
H         -0.804568       0.823462       2.566580
H         -0.173137      -0.272679       3.752381
