# Supplementary material for: Sustainable Joullié–Ugi and Continuous Flow Implementation Led to Novel Captopril-Inspired Broad-Spectrum Metallo-β-Lactamase Inhibitors
Source: J Med Chem. 2025 Aug 15;68(16):17236–57. doi: 10.1021/acs.jmedchem.5c00750 (PMC12406192; doi:10.1021/acs.jmedchem.5c00750)
Supplement: Supplementary file 3 [file jm5c00750_si_003.zip › SR-14b_c12_opt.xyz]

51
(S,R')-14b, optimized conformer 12 in methanol
O         -0.746908      -3.180604      -0.900082
C         -0.894232      -2.170096      -0.211947
C         -2.225150      -1.903810       0.495719
C         -2.546474      -3.076250       1.436317
C         -3.336606      -1.736404      -0.549340
S         -3.050127      -0.356691      -1.705150
C         -3.538857       1.038247      -0.699447
C         -3.395741       2.360827      -1.414884
O         -3.950456       0.930431       0.440496
N          0.116226      -1.254217      -0.042806
C          1.445974      -1.387430      -0.520235
C          2.090835      -2.518416      -1.022777
C          3.448032      -2.404656      -1.349800
C          4.136432      -1.203179      -1.175913
C          3.469658      -0.075213      -0.677775
C          2.122183      -0.168355      -0.357379
C          1.156670       0.905736       0.113340
C          0.564512       1.634977      -1.129131
C          1.565825       2.433465      -1.959837
C          1.787999       1.888060       1.115980
C          0.905472       3.067725       1.533699
C          0.000596       0.019346       0.707875
C          0.072998      -0.202173       2.229618
N          0.906665      -1.175915       2.655058
O         -0.604143       0.486305       2.992914
H         -2.187172      -0.993073       1.091755
H         -2.609865      -4.013221       0.875841
H         -3.502173      -2.899365       1.939385
H         -1.769707      -3.179557       2.200767
H         -4.295675      -1.561827      -0.056094
H         -3.412488      -2.629252      -1.175571
H         -2.844346       3.052702      -0.770669
H         -4.396103       2.777051      -1.578738
H         -2.885161       2.263792      -2.375621
H          1.559366      -3.451376      -1.146450
H          3.970767      -3.275653      -1.735988
H          5.191401      -1.139600      -1.427361
H          4.005282       0.860148      -0.547047
H         -0.234509       2.297297      -0.779085
H          0.082768       0.881783      -1.763765
H          1.056486       2.899913      -2.809889
H          2.358464       1.791933      -2.357223
H          2.036921       3.231555      -1.376938
H          2.709359       2.276276       0.668725
H          2.105657       1.325762       2.001495
H         -0.058710       2.730050       1.922977
H          1.402480       3.643421       2.321853
H          0.719410       3.748728       0.697402
H         -0.959967       0.489543       0.513225
H          1.457079      -1.729995       2.017097
H          0.999048      -1.348742       3.645406
