# Supplementary material for: Sustainable Joullié–Ugi and Continuous Flow Implementation Led to Novel Captopril-Inspired Broad-Spectrum Metallo-β-Lactamase Inhibitors
Source: J Med Chem. 2025 Aug 15;68(16):17236–57. doi: 10.1021/acs.jmedchem.5c00750 (PMC12406192; doi:10.1021/acs.jmedchem.5c00750)
Supplement: Supplementary file 3 [file jm5c00750_si_003.zip › SR-14b_c15_opt.xyz]

51
(S,R')-14b, optimized conformer 15 in methanol
O          0.120552       3.502807      -0.323424
C          0.413610       2.356635       0.018373
C          1.871227       1.974132       0.324070
C          2.600604       3.151327       0.973642
C          2.522558       1.531688      -1.002651
S          4.244782       0.962071      -0.840681
C          4.021818      -0.677568      -0.197979
C          5.321270      -1.394771       0.071938
O          2.928088      -1.181158       0.008736
N         -0.525349       1.359904       0.112256
C         -1.917546       1.506724      -0.093394
C         -2.665546       2.681748      -0.180924
C         -4.047082       2.568022      -0.373769
C         -4.656415       1.318427      -0.489144
C         -3.887285       0.149390      -0.408264
C         -2.517055       0.241047      -0.193369
C         -1.455086      -0.848858      -0.152140
C         -1.128705      -1.236555      -1.623080
C         -0.050490      -2.304694      -1.812357
C         -1.786974      -2.082412       0.717076
C         -2.843269      -3.053986       0.183109
C         -0.231384      -0.048869       0.438701
C         -0.064301      -0.203114       1.963075
N          0.920489      -1.055301       2.325351
O         -0.781298       0.391070       2.766899
H          1.897922       1.128571       1.012862
H          3.631522       2.869688       1.205966
H          2.105235       3.440082       1.905380
H          2.613294       4.018137       0.307786
H          2.566120       2.373610      -1.700027
H          1.964089       0.722657      -1.479311
H          6.193619      -0.816681      -0.240979
H          5.387830      -1.596962       1.146803
H          5.307394      -2.356275      -0.451514
H         -2.188400       3.648084      -0.100405
H         -4.647619       3.471816      -0.436150
H         -5.729008       1.247280      -0.647573
H         -4.367989      -0.814556      -0.525980
H         -0.835522      -0.320408      -2.151429
H         -2.062495      -1.565578      -2.092808
H          0.130727      -2.463096      -2.880988
H         -0.346287      -3.265644      -1.380602
H          0.901888      -2.014244      -1.358273
H         -2.097023      -1.731105       1.706945
H         -0.855716      -2.639040       0.869534
H         -2.618917      -3.398453      -0.830496
H         -3.844822      -2.617975       0.176452
H         -2.880496      -3.937424       0.829732
H          0.684787      -0.365666      -0.054133
H          1.100068      -1.209689       3.307333
H          1.582588      -1.414812       1.649815
