# Supplementary material for: Sustainable Joullié–Ugi and Continuous Flow Implementation Led to Novel Captopril-Inspired Broad-Spectrum Metallo-β-Lactamase Inhibitors
Source: J Med Chem. 2025 Aug 15;68(16):17236–57. doi: 10.1021/acs.jmedchem.5c00750 (PMC12406192; doi:10.1021/acs.jmedchem.5c00750)
Supplement: Supplementary file 3 [file jm5c00750_si_003.zip › SR-14b_c16_opt.xyz]

51
(S,R')-14b, optimized conformer 16 in methanol
O          1.904119      -1.834032       1.855444
C          1.547457      -1.494578       0.728580
C          2.498786      -1.662962      -0.462319
C          3.069231      -3.089102      -0.462164
C          3.640939      -0.635843      -0.361063
S          3.122413       1.075754      -0.708849
C          3.078977       1.807239       0.927469
C          2.617527       3.245692       0.902252
O          3.394105       1.219742       1.942131
N          0.302732      -0.956809       0.489571
C         -0.708648      -0.744601       1.460033
C         -0.752017      -1.185729       2.784877
C         -1.871944      -0.848485       3.552541
C         -2.908130      -0.083778       3.016132
C         -2.844893       0.354137       1.687085
C         -1.752452       0.008371       0.898917
C         -1.411583       0.421763      -0.524902
C         -0.886277       1.884295      -0.478187
C         -0.462264       2.483528      -1.818761
C         -2.544695       0.238512      -1.559792
C         -3.732956       1.200532      -1.477523
C         -0.192925      -0.532793      -0.837306
C         -0.529418      -1.726396      -1.745694
N         -0.952036      -2.850937      -1.129405
O         -0.408309      -1.627802      -2.967032
H          1.982355      -1.508490      -1.410718
H          3.627476      -3.282674       0.457572
H          2.261801      -3.824181      -0.539115
H          3.738811      -3.221613      -1.317597
H          4.080969      -0.639599       0.640357
H          4.416724      -0.873901      -1.093238
H          3.400859       3.872676       1.340873
H          1.723748       3.336454       1.528656
H          2.390342       3.596149      -0.106880
H          0.059435      -1.765445       3.200102
H         -1.925454      -1.186845       4.583929
H         -3.765476       0.179510       3.629365
H         -3.641598       0.971675       1.290004
H         -0.040954       1.906569       0.219282
H         -1.665717       2.506112      -0.024200
H         -1.306433       2.584621      -2.507127
H          0.303387       1.878053      -2.315279
H         -0.037645       3.480836      -1.662751
H         -2.096400       0.324698      -2.554454
H         -2.917245      -0.789444      -1.483235
H         -3.421330       2.249082      -1.470472
H         -4.375081       1.054978      -2.352921
H         -4.350520       1.026047      -0.593458
H          0.578356       0.028433      -1.359703
H         -1.197393      -3.657954      -1.684000
H         -1.040764      -2.911440      -0.127024
