# Supplementary material for: Sustainable Joullié–Ugi and Continuous Flow Implementation Led to Novel Captopril-Inspired Broad-Spectrum Metallo-β-Lactamase Inhibitors
Source: J Med Chem. 2025 Aug 15;68(16):17236–57. doi: 10.1021/acs.jmedchem.5c00750 (PMC12406192; doi:10.1021/acs.jmedchem.5c00750)
Supplement: Supplementary file 3 [file jm5c00750_si_003.zip › SR-14b_c19_opt.xyz]

51
(S,R')-14b, optimized conformer 19 in methanol
O         -2.014616       0.333178      -1.838761
C         -1.369357      -0.405504      -1.097327
C         -1.945901      -1.743696      -0.628173
C         -2.664828      -2.454239      -1.777169
C         -2.848354      -1.543089       0.610959
S         -4.400390      -0.638104       0.323129
C         -3.938591       1.023806       0.792953
C         -5.042276       2.025403       0.548983
O         -2.852226       1.318970       1.251232
N         -0.116361      -0.058470      -0.634294
C          0.569237       1.144863      -0.932595
C          0.165879       2.214393      -1.737562
C          1.037657       3.301492      -1.869144
C          2.271709       3.325145      -1.217060
C          2.656305       2.247701      -0.409053
C          1.805315       1.159337      -0.272157
C          1.967394      -0.058121       0.618607
C          1.727251       0.341366       2.100993
C          0.452132       1.131578       2.388137
C          3.377279      -0.679898       0.470745
C          3.746457      -1.788833       1.461843
C          0.786029      -0.974553       0.108490
C          1.235125      -2.153244      -0.775798
N          1.404428      -1.881623      -2.088084
O          1.416350      -3.269754      -0.290641
H         -1.145718      -2.401024      -0.280916
H         -3.475426      -1.836847      -2.170737
H         -1.966315      -2.666250      -2.592479
H         -3.082509      -3.402604      -1.424014
H         -2.320455      -1.007689       1.404767
H         -3.147887      -2.523546       0.990710
H         -6.004861       1.547566       0.351043
H         -4.764341       2.630506      -0.322065
H         -5.123047       2.690673       1.413618
H         -0.789986       2.197687      -2.239892
H          0.741106       4.139451      -2.494586
H          2.933265       4.179166      -1.332439
H          3.608401       2.271675       0.113837
H          2.598308       0.928367       2.419771
H          1.729818      -0.574606       2.702162
H          0.384686       1.352184       3.458890
H         -0.450396       0.582639       2.107131
H          0.438578       2.083097       1.847266
H          3.496692      -1.040731      -0.556643
H          4.097960       0.138097       0.583022
H          3.847393      -1.402174       2.480294
H          4.710513      -2.226613       1.180270
H          3.003602      -2.590196       1.468278
H          0.268372      -1.414748       0.960150
H          1.721751      -2.613520      -2.706610
H          1.264845      -0.958645      -2.469073
