# Supplementary material for: Sustainable Joullié–Ugi and Continuous Flow Implementation Led to Novel Captopril-Inspired Broad-Spectrum Metallo-β-Lactamase Inhibitors
Source: J Med Chem. 2025 Aug 15;68(16):17236–57. doi: 10.1021/acs.jmedchem.5c00750 (PMC12406192; doi:10.1021/acs.jmedchem.5c00750)
Supplement: Supplementary file 3 [file jm5c00750_si_003.zip › SR-14b_c20_opt.xyz]

51
(S,R')-14b, optimized conformer 20 in methanol
O          1.823315       1.023997       1.607178
C          1.479992      -0.032188       1.074480
C          2.279816      -1.318000       1.277200
C          2.748074      -1.401774       2.735609
C          3.466101      -1.457513       0.298665
S          4.637589      -0.068154       0.267834
C          4.005867       0.835362      -1.133143
C          4.726879       2.135713      -1.380495
O          3.075490       0.445033      -1.818725
N          0.310227      -0.071434       0.345567
C         -0.274344      -1.071260      -0.471824
C          0.312895      -2.162323      -1.111895
C         -0.489032      -2.962876      -1.934504
C         -1.837166      -2.668656      -2.132791
C         -2.411085      -1.558545      -1.498436
C         -1.631411      -0.765857      -0.667844
C         -2.026884       0.436230       0.173040
C         -2.559481      -0.066539       1.548715
C         -3.849579      -0.881866       1.495429
C         -3.036957       1.352486      -0.541732
C         -3.625888       2.486449       0.301770
C         -0.616387       1.080500       0.447730
C         -0.231678       2.245046      -0.478495
N          0.445558       1.928036      -1.605269
O         -0.576957       3.394744      -0.203772
H          1.625199      -2.173433       1.079826
H          3.256318      -2.357058       2.901142
H          1.898532      -1.337131       3.421899
H          3.440017      -0.589154       2.970216
H          4.046999      -2.342687       0.570116
H          3.130656      -1.563011      -0.734702
H          4.048540       2.954116      -1.111412
H          4.956756       2.223048      -2.446592
H          5.641372       2.226022      -0.789695
H          1.364648      -2.390814      -1.019512
H         -0.037990      -3.812655      -2.439365
H         -2.440562      -3.291424      -2.786939
H         -3.458519      -1.323142      -1.659890
H         -1.769801      -0.670467       2.012946
H         -2.698889       0.807892       2.194297
H         -4.680003      -0.307687       1.072166
H         -4.139784      -1.188808       2.505998
H         -3.725630      -1.788251       0.894658
H         -2.558902       1.762169      -1.438829
H         -3.857346       0.724720      -0.906211
H         -4.262558       2.103212       1.105348
H         -4.246403       3.133580      -0.327855
H         -2.839867       3.102374       0.744830
H         -0.562506       1.484207       1.457966
H          0.792860       2.690826      -2.169969
H          0.931890       1.046949      -1.694708
