# Supplementary material for: Sustainable Joullié–Ugi and Continuous Flow Implementation Led to Novel Captopril-Inspired Broad-Spectrum Metallo-β-Lactamase Inhibitors
Source: J Med Chem. 2025 Aug 15;68(16):17236–57. doi: 10.1021/acs.jmedchem.5c00750 (PMC12406192; doi:10.1021/acs.jmedchem.5c00750)
Supplement: Supplementary file 3 [file jm5c00750_si_003.zip › SR-14b_c21_opt.xyz]

51
(S,R')-14b, optimized conformer 21 in methanol
O         -0.230430      -3.391796       0.087255
C         -0.510071      -2.210696       0.296436
C         -1.963991      -1.788020       0.560082
C         -2.674536      -2.839277       1.414399
C         -2.643818      -1.580372      -0.808295
S         -4.328865      -0.901454      -0.698704
C         -3.995560       0.832825      -0.489802
C         -5.244674       1.660594      -0.315704
O         -2.872023       1.311653      -0.483295
N          0.437642      -1.216904       0.266936
C          1.821757      -1.399570       0.043335
C          2.543673      -2.594461      -0.015496
C          3.915049      -2.522465      -0.282147
C          4.542220      -1.295755      -0.502690
C          3.801822      -0.108218      -0.442865
C          2.444299      -0.156480      -0.144924
C          1.429814       0.972610      -0.094192
C          1.153580       1.504708      -1.525896
C          0.702464       0.466995      -2.553668
C          1.807474       2.150001       0.842301
C          2.968584       3.056695       0.426717
C          0.147464       0.218975       0.447915
C         -0.169987       0.499292       1.929591
N         -1.126488       1.436385       2.117317
O          0.406774      -0.078799       2.848938
H         -1.992395      -0.837467       1.092326
H         -2.675684      -3.811039       0.913853
H         -2.173530      -2.948841       2.380955
H         -3.709273      -2.534781       1.597011
H         -2.744021      -2.534826      -1.332897
H         -2.073829      -0.897895      -1.442437
H         -5.226266       2.483849      -1.036957
H         -5.233493       2.093630       0.690987
H         -6.157870       1.075275      -0.444492
H          2.051140      -3.544315       0.133401
H          4.492535      -3.442211      -0.326568
H          5.604638      -1.258264      -0.727174
H          4.290152       0.837304      -0.648023
H          0.405578       2.305240      -1.449660
H          2.076007       1.970533      -1.887795
H         -0.262564       0.020443      -2.296308
H          0.590675       0.937209      -3.536123
H          1.432276      -0.343555      -2.648518
H          0.912694       2.774452       0.949129
H          2.022725       1.741656       1.835157
H          3.050847       3.879928       1.144992
H          2.821097       3.500642      -0.562038
H          3.927185       2.532342       0.428226
H         -0.715031       0.502489      -0.153816
H         -1.675300       1.790285       1.345206
H         -1.400487       1.681430       3.058007
