# Supplementary material for: Sustainable Joullié–Ugi and Continuous Flow Implementation Led to Novel Captopril-Inspired Broad-Spectrum Metallo-β-Lactamase Inhibitors
Source: J Med Chem. 2025 Aug 15;68(16):17236–57. doi: 10.1021/acs.jmedchem.5c00750 (PMC12406192; doi:10.1021/acs.jmedchem.5c00750)
Supplement: Supplementary file 3 [file jm5c00750_si_003.zip › SR-14b_c22_opt.xyz]

51
(S,R')-14b, optimized conformer 22 in methanol
O         -1.278575      -1.951328       0.265993
C         -1.101648      -0.767096      -0.036812
C         -2.240734       0.249118       0.043068
C         -2.022485       1.167702       1.260226
C         -3.574575      -0.503106       0.106446
S         -4.961219       0.666833      -0.093177
C         -6.333946      -0.469638      -0.192683
C         -7.663551       0.225904      -0.375600
O         -6.211012      -1.678046      -0.119209
N          0.153789      -0.324954      -0.378615
C          0.664311       0.948912      -0.756564
C          0.036820       2.015542      -1.396581
C          0.800078       3.149141      -1.704438
C          2.159203       3.207908      -1.399480
C          2.783911       2.119957      -0.773854
C          2.036341       0.996046      -0.454371
C          2.463411      -0.285493       0.239765
C          2.332890      -0.095994       1.783598
C          3.286668       0.920796       2.406371
C          3.869921      -0.758484      -0.163426
C          4.282279      -2.114680       0.414145
C          1.307772      -1.242689      -0.181001
C          1.487073      -2.021737      -1.501234
N          0.965171      -3.272498      -1.465279
O          2.025924      -1.542874      -2.497574
H         -2.241851       0.851867      -0.867487
H         -1.074175       1.705353       1.188636
H         -2.019174       0.574469       2.180659
H         -2.825571       1.906928       1.330098
H         -3.692724      -1.021991       1.059489
H         -3.649238      -1.238798      -0.695906
H         -8.132870      -0.149587      -1.291109
H         -7.564252       1.312262      -0.435624
H         -8.313285      -0.033893       0.467109
H         -1.005816       1.988585      -1.683891
H          0.319191       3.984442      -2.205924
H          2.737173       4.090877      -1.657144
H          3.846182       2.154986      -0.551403
H          2.476600      -1.073549       2.258380
H          1.299301       0.200682       1.999811
H          4.333777       0.622014       2.293178
H          3.084009       1.014834       3.478618
H          3.166351       1.911661       1.956682
H          3.920216      -0.791126      -1.253960
H          4.589341       0.002225       0.157860
H          3.582905      -2.907887       0.126975
H          5.271783      -2.398480       0.040457
H          4.334854      -2.096311       1.507544
H          1.057923      -1.936262       0.620487
H          0.906538      -3.792962      -2.330159
H          0.325006      -3.519592      -0.723085
