# Supplementary material for: Sustainable Joullié–Ugi and Continuous Flow Implementation Led to Novel Captopril-Inspired Broad-Spectrum Metallo-β-Lactamase Inhibitors
Source: J Med Chem. 2025 Aug 15;68(16):17236–57. doi: 10.1021/acs.jmedchem.5c00750 (PMC12406192; doi:10.1021/acs.jmedchem.5c00750)
Supplement: Supplementary file 3 [file jm5c00750_si_003.zip › SR-14b_c23_opt.xyz]

51
(S,R')-14b, optimized conformer 23 in methanol
O         -0.869152      -3.206931      -0.674177
C         -0.934973      -2.147828      -0.049616
C         -2.221903      -1.773869       0.691065
C         -2.515185      -2.829191       1.770139
C         -3.378447      -1.700611      -0.313559
S         -3.139150      -0.446397      -1.614256
C         -3.694904       1.030401      -0.768755
C         -3.699481       2.248702      -1.661103
O         -4.057795       1.039758       0.392070
N          0.125947      -1.274860       0.019329
C          1.395733      -1.467941      -0.580256
C          1.930905      -2.637936      -1.124143
C          3.219617      -2.579974      -1.664968
C          3.941973      -1.386238      -1.674757
C          3.388251      -0.223134      -1.125014
C          2.120389      -0.266862      -0.554178
C          1.285815       0.856030       0.042364
C          0.719858       1.711575      -1.125864
C         -0.136514       2.908022      -0.710550
C          2.008744       1.717877       1.103101
C          3.115684       2.653727       0.610001
C          0.088755       0.045452       0.683088
C          0.132507      -0.066347       2.215636
N          0.807138      -1.120910       2.721158
O         -0.425852       0.779840       2.913657
H         -2.142234      -0.802934       1.178343
H         -2.621477      -3.820193       1.319584
H         -1.703670      -2.864476       2.503686
H         -3.442439      -2.578077       2.294403
H         -3.488669      -2.651545      -0.840757
H         -4.312094      -1.464079       0.201949
H         -3.048779       2.127262      -2.530354
H         -3.394772       3.123699      -1.081734
H         -4.725390       2.409634      -2.013381
H          1.360313      -3.555388      -1.130225
H          3.655066      -3.480915      -2.088937
H          4.935643      -1.354010      -2.112905
H          3.947072       0.704163      -1.163493
H          0.134771       1.044206      -1.771387
H          1.564529       2.054899      -1.733188
H          0.450680       3.668352      -0.187533
H         -0.958868       2.615573      -0.048694
H         -0.578170       3.377381      -1.595222
H          1.247389       2.316256       1.612726
H          2.427123       1.048325       1.863151
H          3.413657       3.320708       1.426156
H          2.791332       3.281757      -0.224945
H          4.009958       2.110110       0.296505
H         -0.846338       0.551168       0.454084
H          0.872454      -1.234250       3.722092
H          1.244955      -1.809977       2.129663
