# Supplementary material for: Sustainable Joullié–Ugi and Continuous Flow Implementation Led to Novel Captopril-Inspired Broad-Spectrum Metallo-β-Lactamase Inhibitors
Source: J Med Chem. 2025 Aug 15;68(16):17236–57. doi: 10.1021/acs.jmedchem.5c00750 (PMC12406192; doi:10.1021/acs.jmedchem.5c00750)
Supplement: Supplementary file 3 [file jm5c00750_si_003.zip › SR-14b_c26_opt.xyz]

51
(S,R')-14b, optimized conformer 26 in methanol
O         -0.945230      -2.294794       0.619546
C         -1.027054      -1.081843       0.404396
C         -2.330313      -0.324750       0.637770
C         -2.215385       0.521913       1.916504
C         -3.492088      -1.325399       0.703665
S         -5.121735      -0.516568       0.700499
C         -5.325617      -0.183774      -1.044318
C         -6.621535       0.524484      -1.362797
O         -4.504024      -0.493786      -1.886686
N          0.095919      -0.388918       0.016118
C          0.326673       0.958128      -0.358475
C         -0.569130       1.982033      -0.674767
C         -0.056758       3.238462      -1.018265
C          1.316451       3.477549      -1.046898
C          2.206290       2.442570      -0.733594
C          1.710807       1.190076      -0.401358
C          2.484066      -0.043044       0.028650
C          2.956395       0.126663       1.500684
C          1.879779       0.498643       2.521269
C          3.703412      -0.292528      -0.888640
C          4.662005      -1.412062      -0.469295
C          1.367801      -1.144113      -0.043974
C          1.365693      -1.982414      -1.337233
N          1.806973      -3.251735      -1.196515
O          1.007743      -1.510871      -2.415715
H         -2.518401       0.322097      -0.220058
H         -2.014691      -0.123947       2.777964
H         -3.151019       1.059501       2.095949
H         -1.409817       1.255742       1.840653
H         -3.470487      -2.004201      -0.150436
H         -3.456295      -1.919008       1.619856
H         -6.385722       1.508827      -1.782281
H         -7.257257       0.650944      -0.483340
H         -7.158068      -0.047482      -2.126816
H         -1.640367       1.842216      -0.674416
H         -0.752314       4.034522      -1.269625
H          1.695157       4.459736      -1.314796
H          3.277590       2.622559      -0.749126
H          3.736610       0.898896       1.500078
H          3.438167      -0.806377       1.813129
H          2.333260       0.625638       3.509944
H          1.112295      -0.277011       2.609906
H          1.380955       1.436641       2.257573
H          4.271215       0.643875      -0.931894
H          3.340116      -0.471127      -1.905625
H          5.194426      -1.165711       0.454121
H          5.413837      -1.564268      -1.251339
H          4.146080      -2.364159      -0.320034
H          1.417459      -1.807985       0.819405
H          1.959816      -3.661412      -0.288456
H          1.816337      -3.862416      -2.000916
