# Supplementary material for: Sustainable Joullié–Ugi and Continuous Flow Implementation Led to Novel Captopril-Inspired Broad-Spectrum Metallo-β-Lactamase Inhibitors
Source: J Med Chem. 2025 Aug 15;68(16):17236–57. doi: 10.1021/acs.jmedchem.5c00750 (PMC12406192; doi:10.1021/acs.jmedchem.5c00750)
Supplement: Supplementary file 3 [file jm5c00750_si_003.zip › SR-14b_c27_opt.xyz]

51
(S,R')-14b, optimized conformer 27 in methanol
O          2.140229       0.322522       2.022899
C          1.541198      -0.440023       1.266519
C          2.206823      -1.709145       0.726923
C          3.153007      -2.313281       1.765789
C          2.909105      -1.422976      -0.620522
S          4.328769      -0.286907      -0.535103
C          3.559883       1.274955      -0.944006
C          4.519230       2.437375      -0.851244
O          2.390521       1.391777      -1.255549
N          0.257782      -0.179838       0.841718
C         -0.529547       0.937926       1.214481
C         -0.288378       1.899648       2.197625
C         -1.271333       2.873715       2.415335
C         -2.456967       2.883685       1.679903
C         -2.677874       1.915989       0.689829
C         -1.709651       0.949974       0.453392
C         -1.663179      -0.138659      -0.605207
C         -1.070404       0.452957      -1.918126
C         -1.918874       1.526941      -2.595324
C         -3.029958      -0.810082      -0.833063
C         -3.089197      -1.830063      -1.973380
C         -0.559348      -1.084599      -0.001962
C         -1.109212      -2.275249       0.806006
N         -1.454478      -2.021733       2.086778
O         -1.218486      -3.386044       0.285994
H          1.442007      -2.457239       0.497746
H          2.606235      -2.574832       2.676741
H          3.944242      -1.608888       2.032529
H          3.611296      -3.222783       1.364052
H          3.304978      -2.359239      -1.022849
H          2.218012      -0.993020      -1.350367
H          4.390040       3.081215      -1.726195
H          5.560299       2.115049      -0.772350
H          4.261998       3.019549       0.041411
H          0.624165       1.883296       2.775790
H         -1.104368       3.626420       3.181351
H         -3.210740       3.642103       1.872065
H         -3.597915       1.928035       0.113383
H         -0.082687       0.863287      -1.683883
H         -0.903225      -0.378133      -2.613267
H         -1.416644       1.881229      -3.501985
H         -2.904136       1.149556      -2.888167
H         -2.069213       2.390536      -1.939868
H         -3.760883      -0.018242      -1.029300
H         -3.349938      -1.278246       0.104894
H         -2.332222      -2.609694      -1.853983
H         -2.943084      -1.354632      -2.948207
H         -4.071244      -2.315075      -1.987958
H          0.037342      -1.511850      -0.804913
H         -1.843333      -2.764295       2.649425
H         -1.370624      -1.102967       2.494213
