# Supplementary material for: Sustainable Joullié–Ugi and Continuous Flow Implementation Led to Novel Captopril-Inspired Broad-Spectrum Metallo-β-Lactamase Inhibitors
Source: J Med Chem. 2025 Aug 15;68(16):17236–57. doi: 10.1021/acs.jmedchem.5c00750 (PMC12406192; doi:10.1021/acs.jmedchem.5c00750)
Supplement: Supplementary file 3 [file jm5c00750_si_003.zip › SR-14b_c28_opt.xyz]

51
(S,R')-14b, optimized conformer 28 in methanol
O          1.685252       0.936627       1.620171
C          1.364138      -0.082866       1.007770
C          2.193155      -1.361302       1.111879
C          2.697682      -1.526153       2.550973
C          3.355979      -1.414652       0.097938
S          4.496730       0.000452       0.128651
C          3.816539       0.972914      -1.201103
C          4.500245       2.304213      -1.379218
O          2.881652       0.602986      -1.892362
N          0.192084      -0.088526       0.280950
C         -0.395123      -1.056805      -0.569092
C          0.190066      -2.123703      -1.253004
C         -0.626790      -2.931580      -2.051956
C         -1.991754      -2.674509      -2.179150
C         -2.561002      -1.584055      -1.509489
C         -1.760326      -0.773168      -0.717032
C         -2.165288       0.416767       0.135016
C         -3.104334       1.366728      -0.644170
C         -3.787271       2.475713       0.162722
C         -2.868287      -0.091204       1.425717
C         -2.103002      -1.126155       2.252411
C         -0.759252       1.026629       0.504227
C         -0.366878       2.300907      -0.259062
N          0.318612       2.128911      -1.411977
O         -0.709722       3.406543       0.160665
H          1.548992      -2.215289       0.877526
H          1.863073      -1.522117       3.258268
H          3.379220      -0.716001       2.821860
H          3.227411      -2.479554       2.644490
H          2.996471      -1.460517      -0.931803
H          3.961588      -2.302344       0.297601
H          5.421737       2.382801      -0.797738
H          3.805413       3.086251      -1.050521
H          4.709973       2.462398      -2.441311
H          1.248723      -2.332300      -1.204357
H         -0.177914      -3.763127      -2.588112
H         -2.610229      -3.310074      -2.806342
H         -3.622922      -1.378485      -1.610795
H         -3.883077       0.746116      -1.101867
H         -2.542289       1.801709      -1.478326
H         -4.524914       2.069409       0.861473
H         -4.318181       3.150583      -0.517993
H         -3.062567       3.068150       0.725722
H         -3.834258      -0.513919       1.120252
H         -3.089068       0.776898       2.055915
H         -1.861276      -2.017036       1.663789
H         -2.711796      -1.442701       3.105814
H         -1.167341      -0.721499       2.652248
H         -0.722636       1.306971       1.556672
H          0.799472       1.262887      -1.612471
H          0.673288       2.956086      -1.871484
