# Supplementary material for: Sustainable Joullié–Ugi and Continuous Flow Implementation Led to Novel Captopril-Inspired Broad-Spectrum Metallo-β-Lactamase Inhibitors
Source: J Med Chem. 2025 Aug 15;68(16):17236–57. doi: 10.1021/acs.jmedchem.5c00750 (PMC12406192; doi:10.1021/acs.jmedchem.5c00750)
Supplement: Supplementary file 3 [file jm5c00750_si_003.zip › SR-14b_c29_opt.xyz]

51
(S,R')-14b, optimized conformer 29 in methanol
O         -1.812517       0.078587       2.343943
C         -1.386739       0.659262       1.346620
C         -2.223085       1.770166       0.698251
C         -2.443619       2.892403       1.727652
C         -3.576293       1.207881       0.237978
S         -3.422291       0.090559      -1.191195
C         -3.909977      -1.493197      -0.501896
C         -3.734232      -2.623160      -1.488440
O         -4.327643      -1.644423       0.627945
N         -0.153338       0.367738       0.805537
C          0.772681      -0.573097       1.323439
C          0.720715      -1.269177       2.534439
C          1.752487      -2.169056       2.820483
C          2.794981      -2.380169       1.917450
C          2.829968      -1.674712       0.708579
C          1.831162      -0.750494       0.420134
C          1.620423       0.068002      -0.840973
C          1.201819      -0.861878      -2.010565
C         -0.004587      -1.761672      -1.745738
C          2.831309       0.940574      -1.264582
C          4.084434       0.231286      -1.783216
C          0.395697       0.985214      -0.422331
C          0.756001       2.466095      -0.214582
N          1.167166       2.811770       1.024103
O          0.665317       3.265454      -1.146180
H         -1.718914       2.199319      -0.168481
H         -3.032552       3.698179       1.278818
H         -1.486599       3.307450       2.057236
H         -2.977635       2.509337       2.601751
H         -4.056833       0.634728       1.035955
H         -4.235136       2.026136      -0.062931
H         -2.897064      -3.244077      -1.149416
H         -4.637276      -3.240712      -1.490901
H         -3.520685      -2.266865      -2.498742
H         -0.099743      -1.121637       3.221038
H          1.728670      -2.716749       3.758886
H          3.578696      -3.096916       2.146438
H          3.624267      -1.869400      -0.002388
H          2.061846      -1.493917      -2.254454
H          1.015395      -0.230614      -2.889728
H         -0.909033      -1.185710      -1.532706
H          0.176249      -2.429667      -0.897158
H         -0.210103      -2.382526      -2.624024
H          2.474778       1.621471      -2.045444
H          3.118327       1.567413      -0.413203
H          4.576446      -0.364129      -1.010291
H          3.875687      -0.418858      -2.637611
H          4.805849       0.985537      -2.116370
H         -0.351419       0.971207      -1.215690
H          1.433304       3.767511       1.210074
H          1.233644       2.139510       1.772470
