# Supplementary material for: Sustainable Joullié–Ugi and Continuous Flow Implementation Led to Novel Captopril-Inspired Broad-Spectrum Metallo-β-Lactamase Inhibitors
Source: J Med Chem. 2025 Aug 15;68(16):17236–57. doi: 10.1021/acs.jmedchem.5c00750 (PMC12406192; doi:10.1021/acs.jmedchem.5c00750)
Supplement: Supplementary file 3 [file jm5c00750_si_003.zip › SR-14b_c30_opt.xyz]

51
(S,R')-14b, optimized conformer 30 in methanol
O         -0.902802      -2.378524       0.722601
C         -0.982788      -1.168780       0.499551
C         -2.280754      -0.403865       0.729809
C         -2.163482       0.449422       2.003734
C         -3.448400      -1.397695       0.798456
S         -5.072486      -0.579020       0.760552
C         -5.239234      -0.256815      -0.990149
C         -6.525974       0.452706      -1.340730
O         -4.400979      -0.575022      -1.813155
N          0.141021      -0.483626       0.086837
C          0.376028       0.866898      -0.285717
C         -0.517784       1.892476      -0.604296
C         -0.001179       3.142738      -0.962153
C          1.373389       3.372657      -1.005688
C          2.260452       2.335732      -0.693422
C          1.761735       1.088380      -0.344783
C          2.531384      -0.145318       0.090462
C          3.000737       0.031036       1.562616
C          1.922057       0.403527       2.580645
C          3.750103      -0.406229      -0.823530
C          4.706661      -1.519171      -0.382732
C          1.411601      -1.244742       0.018336
C          1.455053      -2.147175      -1.228332
N          0.829806      -1.674461      -2.329857
O          2.051096      -3.223314      -1.206976
H         -2.463879       0.238971      -0.132069
H         -1.966626      -0.192113       2.869150
H         -3.097387       0.991634       2.178209
H         -1.355032       1.179882       1.925302
H         -3.419879      -2.090863      -0.043730
H         -3.427186      -1.976220       1.724710
H         -7.053095      -0.129557      -2.103618
H         -6.278820       1.428796      -1.772633
H         -7.175275       0.596016      -0.473909
H         -1.589657       1.758584      -0.591797
H         -0.694048       3.941131      -1.212917
H          1.755129       4.350433      -1.284851
H          3.332343       2.509761      -0.720582
H          3.779652       0.804554       1.560403
H          3.482661      -0.900639       1.877496
H          2.374562       0.534101       3.569243
H          1.421131       1.340018       2.315364
H          1.157203      -0.374419       2.671288
H          3.386919      -0.605347      -1.838050
H          4.314923       0.530840      -0.887329
H          5.448450      -1.699288      -1.168656
H          4.176320      -2.457164      -0.200694
H          5.251956      -1.245961       0.525655
H          1.467541      -1.922922       0.868414
H          0.312189      -0.809694      -2.325474
H          0.824628      -2.232336      -3.170993
