# Supplementary material for: Sustainable Joullié–Ugi and Continuous Flow Implementation Led to Novel Captopril-Inspired Broad-Spectrum Metallo-β-Lactamase Inhibitors
Source: J Med Chem. 2025 Aug 15;68(16):17236–57. doi: 10.1021/acs.jmedchem.5c00750 (PMC12406192; doi:10.1021/acs.jmedchem.5c00750)
Supplement: Supplementary file 3 [file jm5c00750_si_003.zip › SR-14b_c32_opt.xyz]

51
(S,R')-14b, optimized conformer 32 in methanol
O         -0.578686      -2.786934       0.135141
C         -0.822155      -1.573858       0.165868
C         -2.154340      -1.065210       0.711463
C         -2.360476      -1.639222       2.120484
C         -3.262711      -1.488060      -0.269888
S         -4.922086      -0.914259       0.203810
C         -5.070405       0.586432      -0.755901
C         -6.377150       1.304404      -0.516432
O         -4.215301       0.989201      -1.522553
N          0.121773      -0.666549      -0.235719
C          0.093711       0.750342      -0.354495
C         -0.968348       1.586589      -0.686707
C         -0.710737       2.959560      -0.798758
C          0.574871       3.469380      -0.614688
C          1.641216       2.605843      -0.322899
C          1.398083       1.245767      -0.196884
C          2.352161       0.102326       0.108984
C          2.444595      -0.082967       1.656369
C          3.090716       1.071472       2.418943
C          3.739692       0.273740      -0.530537
C          4.667843      -0.933611      -0.378962
C          1.528997      -1.109718      -0.425944
C          1.673911      -1.479381      -1.919154
N          1.411225      -2.788449      -2.162240
O          1.958609      -0.670295      -2.799629
H         -2.140112       0.022700       0.781129
H         -2.395305      -2.731679       2.092715
H         -3.299783      -1.265931       2.539100
H         -1.545069      -1.332505       2.783207
H         -3.317945      -2.578549      -0.323692
H         -3.075080      -1.095695      -1.273385
H         -6.861110       1.488396      -1.480939
H         -6.158936       2.275188      -0.057459
H         -7.051381       0.743023       0.134495
H         -1.960171       1.206666      -0.899385
H         -1.527577       3.627589      -1.058267
H          0.756203       4.535377      -0.720364
H          2.647534       2.998632      -0.211534
H          1.428361      -0.241529       2.037747
H          2.995119      -1.009565       1.856299
H          4.141179       1.207481       2.142355
H          3.055747       0.874327       3.495768
H          2.567039       2.015416       2.235795
H          4.214511       1.152283      -0.080598
H          3.602605       0.500702      -1.589446
H          5.616063      -0.748197      -0.894574
H          4.898268      -1.146751       0.669964
H          4.229556      -1.838754      -0.814780
H          1.689343      -2.000212       0.181373
H          1.308669      -3.081413      -3.124668
H          0.927271      -3.323551      -1.450542
