# Supplementary material for: Sustainable Joullié–Ugi and Continuous Flow Implementation Led to Novel Captopril-Inspired Broad-Spectrum Metallo-β-Lactamase Inhibitors
Source: J Med Chem. 2025 Aug 15;68(16):17236–57. doi: 10.1021/acs.jmedchem.5c00750 (PMC12406192; doi:10.1021/acs.jmedchem.5c00750)
Supplement: Supplementary file 3 [file jm5c00750_si_003.zip › SR-14b_c33_opt.xyz]

51
(S,R')-14b, optimized conformer 33 in methanol
O         -0.927312      -2.852956       0.091532
C         -0.855038      -1.651479       0.344194
C         -2.099842      -0.840082       0.726211
C         -3.053437      -1.681674       1.574145
C         -2.742607      -0.358181      -0.593059
S         -4.094783       0.831809      -0.347510
C         -5.542601      -0.185288      -0.635424
C         -6.832010       0.576562      -0.439314
O         -5.495142      -1.357367      -0.952247
N          0.330934      -0.959667       0.250464
C          1.599265      -1.518004      -0.056053
C          1.982806      -2.858844      -0.107949
C          3.331222      -3.142746      -0.359828
C          4.263511      -2.121587      -0.547715
C          3.858170      -0.780399      -0.499855
C          2.523951      -0.481623      -0.260800
C          1.814620       0.862018      -0.241952
C          2.650056       1.975947       0.413705
C          2.042066       3.380190       0.361974
C          1.383599       1.226382      -1.693985
C          2.528933       1.491441      -2.668400
C          0.501241       0.485317       0.538053
C          0.550139       0.769440       2.051604
N          1.164406      -0.157548       2.817571
O          0.047363       1.796050       2.508699
H         -1.808998       0.038399       1.307214
H         -2.567297      -1.987757       2.505454
H         -3.940522      -1.094104       1.827467
H         -3.368347      -2.577135       1.034101
H         -2.010949       0.144642      -1.230819
H         -3.161916      -1.204706      -1.144825
H         -7.362551       0.142290       0.415474
H         -6.666537       1.640640      -0.255310
H         -7.458836       0.446737      -1.327235
H          1.262316      -3.648562       0.050822
H          3.651814      -4.180458      -0.397104
H          5.306265      -2.364230      -0.732060
H          4.583892       0.013057      -0.650193
H          3.627323       1.994831      -0.080455
H          2.852318       1.693625       1.453235
H          1.036717       3.398530       0.790928
H          2.664046       4.075996       0.935234
H          1.985673       3.758456      -0.663404
H          0.767102       0.403978      -2.077371
H          0.730089       2.104712      -1.641783
H          2.128472       1.722378      -3.661199
H          3.180625       0.617719      -2.766724
H          3.145245       2.339629      -2.353714
H         -0.337405       1.059616       0.150016
H          1.242892      -0.001545       3.811953
H          1.589034      -0.984431       2.426213
