# Supplementary material for: Sustainable Joullié–Ugi and Continuous Flow Implementation Led to Novel Captopril-Inspired Broad-Spectrum Metallo-β-Lactamase Inhibitors
Source: J Med Chem. 2025 Aug 15;68(16):17236–57. doi: 10.1021/acs.jmedchem.5c00750 (PMC12406192; doi:10.1021/acs.jmedchem.5c00750)
Supplement: Supplementary file 3 [file jm5c00750_si_003.zip › SR-14b_c34_opt.xyz]

51
(S,R')-14b, optimized conformer 34 in methanol
O          0.428097       3.281272      -0.347867
C          0.685551       2.135206       0.019367
C          2.119697       1.728469       0.379932
C          2.798550       2.833457       1.191235
C          2.846475       1.434804      -0.949395
S          4.515473       0.747411      -0.734972
C          4.140898      -0.992542      -0.572461
C          5.367652      -1.839729      -0.334745
O          3.014406      -1.447949      -0.645495
N         -0.279328       1.156626       0.087824
C         -1.650473       1.319977      -0.242542
C         -2.378391       2.499269      -0.412348
C         -3.743799       2.388174      -0.701033
C         -4.360008       1.140614      -0.816999
C         -3.611821      -0.031115      -0.646437
C         -2.256095       0.061332      -0.357521
C         -1.226139      -1.039040      -0.204847
C         -0.703009      -1.465588      -1.615099
C         -1.747970      -1.960393      -2.612900
C         -1.710420      -2.286662       0.562317
C         -2.548123      -2.065938       1.825009
C         -0.028992      -0.256048       0.462320
C          0.151841      -0.449878       1.974461
N         -0.320113       0.529376       2.776228
O          0.728728      -1.451892       2.397991
H          2.120636       0.812342       0.972179
H          2.266745       2.999385       2.133202
H          3.827892       2.545826       1.424834
H          2.812569       3.772015       0.630878
H          2.968837       2.356612      -1.524735
H          2.289670       0.715680      -1.556109
H          5.289195      -2.289862       0.661191
H          6.293565      -1.263187      -0.396290
H          5.385826      -2.649852      -1.070768
H         -1.901045       3.464557      -0.320928
H         -4.329814       3.294206      -0.830782
H         -5.421564       1.076845      -1.039234
H         -4.088049      -1.002158      -0.742150
H         -0.181850      -0.605139      -2.053225
H          0.056271      -2.241216      -1.453367
H         -2.289471      -2.839678      -2.249543
H         -2.481955      -1.182232      -2.843116
H         -1.256137      -2.242716      -3.550108
H         -0.829010      -2.890693       0.803390
H         -2.305481      -2.884245      -0.136103
H         -3.464236      -1.509568       1.606675
H         -2.838378      -3.035820       2.243964
H         -2.008606      -1.521802       2.602198
H          0.901704      -0.608461       0.019011
H         -0.235763       0.432552       3.777414
H         -0.814213       1.327394       2.409507
