# Supplementary material for: Sustainable Joullié–Ugi and Continuous Flow Implementation Led to Novel Captopril-Inspired Broad-Spectrum Metallo-β-Lactamase Inhibitors
Source: J Med Chem. 2025 Aug 15;68(16):17236–57. doi: 10.1021/acs.jmedchem.5c00750 (PMC12406192; doi:10.1021/acs.jmedchem.5c00750)
Supplement: Supplementary file 3 [file jm5c00750_si_003.zip › SR-14b_c35_opt.xyz]

51
(S,R')-14b, optimized conformer 35 in methanol
O          0.277080       3.298032      -0.253038
C          0.523903       2.132577       0.057223
C          1.947445       1.718389       0.448558
C          2.527038       2.722578       1.448356
C          2.758831       1.636378      -0.860197
S          4.465809       1.052989      -0.635159
C          4.202017      -0.710992      -0.545833
C          5.474429      -1.491056      -0.318237
O          3.106415      -1.229962      -0.655110
N         -0.444475       1.154508       0.044754
C         -1.801751       1.347748      -0.322665
C         -2.513518       2.541299      -0.468281
C         -3.861486       2.457882      -0.835317
C         -4.477496       1.223828      -1.056749
C         -3.747471       0.038960      -0.904630
C         -2.412409       0.105616      -0.526576
C         -1.415679      -1.024340      -0.368133
C         -0.965747      -1.452489      -1.797597
C          0.003951      -2.633477      -1.861473
C         -1.978295      -2.248320       0.387878
C         -2.832005      -1.977550       1.629660
C         -0.201411      -0.283369       0.320420
C          0.005977      -0.583010       1.811466
N         -0.403878       0.361426       2.686061
O          0.548806      -1.633363       2.154158
H          1.953724       0.729310       0.906209
H          2.534586       3.730298       1.024484
H          1.930787       2.735347       2.366026
H          3.551135       2.440829       1.709396
H          2.839474       2.625665      -1.318983
H          2.284015       0.957093      -1.573417
H          5.405141      -1.989552       0.655088
H          5.556982      -2.264949      -1.088127
H          6.363819      -0.856907      -0.334799
H         -2.035255       3.496433      -0.305330
H         -4.433500       3.374972      -0.949024
H         -5.524137       1.182123      -1.345218
H         -4.221083      -0.923169      -1.079952
H         -1.873253      -1.690360      -2.365760
H         -0.517718      -0.576408      -2.284624
H          0.342427      -2.780367      -2.892981
H          0.892323      -2.468117      -1.244656
H         -0.469818      -3.563109      -1.532397
H         -1.143398      -2.900956       0.656725
H         -2.585049      -2.809652      -0.333942
H         -3.718356      -1.383975       1.387596
H         -3.170928      -2.928947       2.054286
H         -2.283205      -1.446693       2.410117
H          0.723106      -0.602082      -0.159800
H         -0.881850       1.195324       2.382989
H         -0.306048       0.193571       3.676538
