# Supplementary material for: Sustainable Joullié–Ugi and Continuous Flow Implementation Led to Novel Captopril-Inspired Broad-Spectrum Metallo-β-Lactamase Inhibitors
Source: J Med Chem. 2025 Aug 15;68(16):17236–57. doi: 10.1021/acs.jmedchem.5c00750 (PMC12406192; doi:10.1021/acs.jmedchem.5c00750)
Supplement: Supplementary file 3 [file jm5c00750_si_003.zip › SR-14b_c36_opt.xyz]

51
(S,R')-14b, optimized conformer 36 in methanol
O         -0.604893      -2.919196       0.000224
C         -0.844526      -1.717868       0.138447
C         -2.181378      -1.247125       0.709714
C         -2.396191      -1.926858       2.070055
C         -3.284878      -1.594749      -0.305679
S         -4.945528      -1.051300       0.198763
C         -5.096949       0.501306      -0.673512
C         -6.404874       1.202033      -0.392980
O         -4.242807       0.949667      -1.415867
N          0.120931      -0.784648      -0.153173
C          0.073969       0.629835      -0.257816
C         -1.004626       1.459323      -0.561201
C         -0.761370       2.832768      -0.690059
C          0.525247       3.353737      -0.552680
C          1.606272       2.498897      -0.294083
C          1.379209       1.137330      -0.149508
C          2.356473       0.006947       0.136768
C          2.522959      -0.146624       1.677297
C          3.182002       1.037108       2.382215
C          3.704986       0.190603      -0.580985
C          4.776809      -0.851988      -0.252092
C          1.516636      -1.230769      -0.356044
C          1.785459      -1.668728      -1.806435
N          1.119856      -0.997352      -2.772643
O          2.582623      -2.574708      -2.049097
H         -2.166755      -0.167878       0.864191
H         -3.339441      -1.588801       2.509365
H         -2.427715      -3.013980       1.957947
H         -1.586270      -1.670346       2.760223
H         -3.092081      -1.132734      -1.278065
H         -3.341720      -2.678347      -0.438051
H         -7.079709       0.601484       0.221305
H         -6.887398       1.444492      -1.345186
H         -6.188114       2.142942       0.125165
H         -2.000329       1.074850      -0.742179
H         -1.592142       3.492017      -0.926390
H          0.695634       4.420081      -0.670376
H          2.611686       2.901763      -0.219152
H          1.528163      -0.315588       2.107725
H          3.099729      -1.059036       1.865981
H          4.200055       1.213604       2.020230
H          3.241485       0.845783       3.458959
H          2.608297       1.958293       2.238733
H          3.522796       0.211489      -1.661695
H          4.088798       1.184917      -0.328155
H          5.103921      -0.779947       0.789856
H          4.414168      -1.867793      -0.429752
H          5.656895      -0.693748      -0.884735
H          1.702019      -2.110099       0.258456
H          0.467499      -0.257234      -2.564817
H          1.275125      -1.243845      -3.739193
