# Supplementary material for: Sustainable Joullié–Ugi and Continuous Flow Implementation Led to Novel Captopril-Inspired Broad-Spectrum Metallo-β-Lactamase Inhibitors
Source: J Med Chem. 2025 Aug 15;68(16):17236–57. doi: 10.1021/acs.jmedchem.5c00750 (PMC12406192; doi:10.1021/acs.jmedchem.5c00750)
Supplement: Supplementary file 3 [file jm5c00750_si_003.zip › SR-14b_c37_opt.xyz]

51
(S,R')-14b, optimized conformer 37 in methanol
O         -2.108275      -0.130064      -2.011899
C         -1.504282      -0.731033      -1.126240
C         -2.173491      -1.878659      -0.364458
C         -3.097992      -2.683416      -1.278031
C         -2.903832      -1.329982       0.884532
S         -4.261810      -0.166359       0.554274
C         -3.419577       1.400549       0.755644
C         -4.294357       2.583078       0.417556
O         -2.262762       1.500388       1.115037
N         -0.225303      -0.366618      -0.745536
C          0.357793       0.900256      -0.999297
C         -0.124870       1.938822      -1.800762
C          0.572165       3.151514      -1.796956
C          1.712524       3.328261      -1.011446
C          2.191801       2.271157      -0.229024
C          1.525831       1.050405      -0.241451
C          1.883971      -0.224818       0.493564
C          2.100705      -0.019167       2.009726
C          0.991387       0.735181       2.742783
C          3.143576      -0.886499      -0.141680
C          4.444996      -0.084852      -0.100557
C          0.590720      -1.109641       0.241820
C          0.912609      -2.551749      -0.164789
N          0.883270      -2.836586      -1.483072
O          1.189078      -3.380512       0.703770
H         -1.421417      -2.561860       0.036131
H         -2.535936      -3.108303      -2.115254
H         -3.892818      -2.053375      -1.684263
H         -3.552796      -3.504101      -0.714126
H         -3.349763      -2.166580       1.428586
H         -2.214540      -0.806675       1.552147
H         -4.155225       3.362838       1.171985
H         -3.964568       2.981198      -0.549468
H         -5.350892       2.314055       0.343872
H         -1.021441       1.810438      -2.389029
H          0.204624       3.970944      -2.409295
H          2.229017       4.284089      -1.005146
H          3.067615       2.412105       0.396052
H          2.247998      -1.008972       2.460475
H          3.040714       0.524291       2.148614
H          0.858617       1.740217       2.330424
H          0.024027       0.226162       2.680894
H          1.242742       0.833556       3.804136
H          2.918612      -1.116632      -1.188476
H          3.302932      -1.845130       0.365038
H          4.745974       0.176373       0.918595
H          5.250781      -0.686652      -0.534908
H          4.373455       0.837469      -0.683443
H          0.041804      -1.193783       1.180954
H          0.670723      -2.133335      -2.173277
H          1.115904      -3.768004      -1.794713
