# Supplementary material for: Sustainable Joullié–Ugi and Continuous Flow Implementation Led to Novel Captopril-Inspired Broad-Spectrum Metallo-β-Lactamase Inhibitors
Source: J Med Chem. 2025 Aug 15;68(16):17236–57. doi: 10.1021/acs.jmedchem.5c00750 (PMC12406192; doi:10.1021/acs.jmedchem.5c00750)
Supplement: Supplementary file 3 [file jm5c00750_si_003.zip › SR-14b_c38_opt.xyz]

51
(S,R')-14b, optimized conformer 38 in methanol
O         -1.060646      -3.005972      -0.535422
C         -1.077282      -1.930934       0.064217
C         -2.333273      -1.497251       0.826004
C         -2.568293      -2.463424       2.001052
C         -3.547222      -1.510984      -0.110020
S         -3.393142      -0.378019      -1.526583
C         -3.695540       1.199164      -0.739538
C         -3.540167       2.367632      -1.683721
O         -3.979460       1.316915       0.437640
N          0.022285      -1.101965       0.107431
C          1.290018      -1.378276      -0.464626
C          1.759794      -2.583743      -0.992228
C          3.055702      -2.610068      -1.517663
C          3.850380      -1.463148      -1.530761
C          3.362406      -0.263815      -0.997588
C          2.088748      -0.225117      -0.439798
C          1.322995       0.958025       0.125996
C          2.060914       1.750202       1.236709
C          3.285933       2.577634       0.840041
C          0.902767       1.916764      -1.020171
C          0.158226       1.273033      -2.189392
C          0.035710       0.246540       0.716645
C         -0.009161       0.190143       2.253112
N          0.602391      -0.866892       2.829162
O         -0.574099       1.077289       2.891910
H         -2.235459      -0.489292       1.225987
H         -3.469493      -2.170375       2.548481
H         -2.695251      -3.486282       1.634294
H         -1.722659      -2.443020       2.694329
H         -4.448690      -1.233630       0.441347
H         -3.685808      -2.502971      -0.547187
H         -2.653299       2.936647      -1.382138
H         -4.411538       3.022478      -1.587417
H         -3.422050       2.053275      -2.723115
H          1.133449      -3.463805      -1.001762
H          3.438668      -3.539872      -1.929838
H          4.847963      -1.495779      -1.959837
H          3.973821       0.629667      -1.041864
H          1.324325       2.423085       1.690005
H          2.360753       1.045677       2.020188
H          3.064727       3.306225       0.054858
H          4.119253       1.954757       0.505917
H          3.633478       3.137523       1.715261
H          1.810669       2.390980      -1.406488
H          0.293669       2.716428      -0.577885
H          0.779582       0.522052      -2.688039
H         -0.107770       2.035178      -2.929181
H         -0.767505       0.782198      -1.876806
H         -0.849578       0.806055       0.417351
H          1.052258      -1.586961       2.285623
H          0.616492      -0.943947       3.835496
