# Supplementary material for: Sustainable Joullié–Ugi and Continuous Flow Implementation Led to Novel Captopril-Inspired Broad-Spectrum Metallo-β-Lactamase Inhibitors
Source: J Med Chem. 2025 Aug 15;68(16):17236–57. doi: 10.1021/acs.jmedchem.5c00750 (PMC12406192; doi:10.1021/acs.jmedchem.5c00750)
Supplement: Supplementary file 3 [file jm5c00750_si_003.zip › SR-14b_c39_opt.xyz]

51
(S,R')-14b, optimized conformer 39 in methanol
O         -0.954988      -2.616789       0.611783
C         -1.083226      -1.386806       0.672124
C         -2.234609      -0.779393       1.463822
C         -2.056420      -1.134784       2.951339
C         -3.570815      -1.322854       0.943687
S         -3.853890      -1.011710      -0.829283
C         -4.512603       0.648208      -0.789404
C         -4.788470       1.206709      -2.164672
O         -4.697834       1.271524       0.240025
N         -0.157820      -0.565484       0.085886
C         -0.059095       0.849957      -0.038596
C         -1.062258       1.811931      -0.125897
C         -0.685292       3.147700      -0.315442
C          0.656464       3.506095      -0.442957
C          1.654144       2.522190      -0.390436
C          1.293879       1.197186      -0.192091
C          2.163300      -0.045787      -0.099887
C          2.587697      -0.261045       1.387139
C          3.515777       0.804332       1.966333
C          3.377347      -0.017334      -1.042840
C          4.178258      -1.320500      -1.093393
C          1.113891      -1.151662      -0.418737
C          0.866114      -1.505031      -1.903141
N          0.416884      -2.774359      -2.071616
O          1.020655      -0.712339      -2.829866
H         -2.236916       0.304260       1.376943
H         -2.876513      -0.705144       3.535018
H         -1.113787      -0.729443       3.332937
H         -2.053042      -2.219223       3.092796
H         -4.402469      -0.875267       1.492683
H         -3.608567      -2.409291       1.055674
H         -4.058289       1.999754      -2.364215
H         -5.786491       1.655265      -2.174605
H         -4.711398       0.448905      -2.947741
H         -2.111735       1.557047      -0.083967
H         -1.460140       3.906087      -0.386360
H          0.928510       4.545509      -0.603550
H          2.697361       2.795054      -0.518841
H          3.062922      -1.245654       1.466664
H          1.675302      -0.310891       1.993810
H          3.071939       1.802853       1.896917
H          3.707423       0.597751       3.024738
H          4.483044       0.826891       1.454159
H          3.026746       0.237372      -2.044742
H          4.035769       0.797985      -0.724509
H          4.997246      -1.232641      -1.815105
H          3.555782      -2.166883      -1.405564
H          4.618575      -1.570929      -0.122752
H          1.312906      -2.065266       0.140182
H          0.058759      -3.269577      -1.263122
H          0.059949      -3.034493      -2.981348
