# Supplementary material for: Sustainable Joullié–Ugi and Continuous Flow Implementation Led to Novel Captopril-Inspired Broad-Spectrum Metallo-β-Lactamase Inhibitors
Source: J Med Chem. 2025 Aug 15;68(16):17236–57. doi: 10.1021/acs.jmedchem.5c00750 (PMC12406192; doi:10.1021/acs.jmedchem.5c00750)
Supplement: Supplementary file 3 [file jm5c00750_si_003.zip › SR-14b_c40_opt.xyz]

51
(S,R')-14b, optimized conformer 40 in methanol
O         -0.349962      -2.716270      -0.032918
C         -0.658153      -1.523797       0.073627
C         -2.034038      -1.122273       0.601806
C         -2.316223      -1.887348       1.901416
C         -3.066477      -1.427486      -0.500041
S         -4.770335      -0.966357      -0.060256
C         -4.945838       0.608110      -0.889026
C         -6.295701       1.242278      -0.652082
O         -4.077289       1.117230      -1.572644
N          0.250929      -0.544872      -0.236320
C          0.167314       0.872343      -0.202587
C         -0.929739       1.700322      -0.430237
C         -0.734590       3.085152      -0.350343
C          0.523701       3.622191      -0.074510
C          1.626272       2.774336       0.104001
C          1.446221       1.401071       0.024123
C          2.466988       0.285222       0.164123
C          2.762343       0.033682       1.672589
C          1.569153      -0.300538       2.569830
C          3.789795       0.609743      -0.562300
C          4.791885      -0.544823      -0.653219
C          1.675429      -0.923216      -0.431172
C          1.843683      -1.201081      -1.940632
N          1.841559      -2.521233      -2.251007
O          1.933968      -0.309481      -2.782226
H         -2.053551      -0.053684       0.818421
H         -2.319968      -2.966010       1.724140
H         -1.555989      -1.660548       2.654947
H         -3.290824      -1.591386       2.300795
H         -2.833221      -0.892057      -1.424934
H         -3.080519      -2.500563      -0.709178
H         -6.146086       2.178175      -0.102221
H         -6.969579       0.596069      -0.084909
H         -6.745158       1.487638      -1.619649
H         -1.902432       1.311299      -0.703413
H         -1.579876       3.745091      -0.525859
H          0.655079       4.699421      -0.022819
H          2.612379       3.191089       0.289844
H          3.498956      -0.773991       1.747570
H          3.251779       0.941080       2.048399
H          1.895314      -0.355185       3.613869
H          0.784949       0.460783       2.503793
H          1.125610      -1.268967       2.318142
H          3.553449       0.965511      -1.567290
H          4.256897       1.446737      -0.029075
H          5.675229      -0.228493      -1.218337
H          5.133384      -0.876069       0.332360
H          4.368436      -1.413328      -1.169036
H          1.865586      -1.837858       0.129516
H          1.502851      -3.185746      -1.568677
H          1.786392      -2.781913      -3.226407
