# Supplementary material for: Sustainable Joullié–Ugi and Continuous Flow Implementation Led to Novel Captopril-Inspired Broad-Spectrum Metallo-β-Lactamase Inhibitors
Source: J Med Chem. 2025 Aug 15;68(16):17236–57. doi: 10.1021/acs.jmedchem.5c00750 (PMC12406192; doi:10.1021/acs.jmedchem.5c00750)
Supplement: Supplementary file 3 [file jm5c00750_si_003.zip › SR-14b_c41_opt.xyz]

51
(S,R')-14b, optimized conformer 41 in methanol
O          1.073499      -2.136539      -1.977300
C          1.189158      -0.996056      -1.526870
C          2.549262      -0.316579      -1.455384
C          3.078616       0.068407      -2.839861
C          3.505915      -1.295868      -0.729731
S          4.770535      -0.423967       0.237771
C          3.779710       0.088296       1.629937
C          4.544161       0.903747       2.642739
O          2.596756      -0.186261       1.749048
N          0.112304      -0.374075      -0.926519
C         -0.183230       1.000016      -0.761543
C          0.559221       2.122621      -1.140947
C          0.012496       3.391248      -0.925061
C         -1.260663       3.543164      -0.376708
C         -2.010275       2.411160      -0.038416
C         -1.468815       1.142304      -0.218239
C         -2.123771      -0.202355       0.043745
C         -3.467108      -0.294215      -0.719710
C         -4.230202      -1.608098      -0.551872
C         -2.296232      -0.457282       1.567081
C         -3.306889       0.429723       2.294413
C         -1.072435      -1.199025      -0.598749
C         -0.709983      -2.411567       0.274788
N          0.321604      -2.260165       1.131052
O         -1.378511      -3.444156       0.203529
H          2.466579       0.569705      -0.828936
H          3.134839      -0.816557      -3.481340
H          2.431516       0.804157      -3.327313
H          4.081089       0.499443      -2.750178
H          2.970274      -1.944931      -0.035682
H          4.042996      -1.928813      -1.439688
H          5.607874       0.975913       2.404913
H          4.112052       1.910270       2.674164
H          4.415433       0.451098       3.631181
H          1.522477       2.046330      -1.624770
H          0.587842       4.265878      -1.216001
H         -1.680243       4.534878      -0.234402
H         -3.019374       2.528399       0.341658
H         -4.102149       0.539999      -0.402833
H         -3.253117      -0.122460      -1.782181
H         -3.610907      -2.469741      -0.819442
H         -4.566153      -1.751038       0.480209
H         -5.117742      -1.610860      -1.193713
H         -1.318603      -0.340738       2.045660
H         -2.583209      -1.504805       1.705829
H         -3.002049       1.479764       2.296830
H         -4.307433       0.366000       1.855443
H         -3.384722       0.109638       3.339127
H         -1.482351      -1.620388      -1.519456
H          0.577812      -3.039763       1.718615
H          0.892131      -1.425852       1.175118
