# Supplementary material for: Sustainable Joullié–Ugi and Continuous Flow Implementation Led to Novel Captopril-Inspired Broad-Spectrum Metallo-β-Lactamase Inhibitors
Source: J Med Chem. 2025 Aug 15;68(16):17236–57. doi: 10.1021/acs.jmedchem.5c00750 (PMC12406192; doi:10.1021/acs.jmedchem.5c00750)
Supplement: Supplementary file 3 [file jm5c00750_si_003.zip › SR-14b_c43_opt.xyz]

51
(S,R')-14b, optimized conformer 43 in methanol
O         -0.099968      -3.311831      -0.440580
C         -0.373357      -2.173898      -0.057911
C         -1.797908      -1.821050       0.386149
C         -2.311543      -2.890064       1.355907
C         -2.656107      -1.705337      -0.888802
S         -4.379628      -1.213643      -0.581499
C         -4.189521       0.547544      -0.351992
C         -5.491232       1.248324      -0.043758
O         -3.120073       1.122326      -0.434340
N          0.570007      -1.174324      -0.022396
C          1.960781      -1.340899      -0.249768
C          2.701749      -2.518105      -0.365691
C          4.089001      -2.404105      -0.523034
C          4.712589      -1.156308      -0.565195
C          3.950959       0.015585      -0.453876
C          2.576149      -0.081052      -0.293849
C          1.522928       1.018731      -0.254693
C          2.005680       2.227245       0.572518
C          1.115378       3.472114       0.601633
C          1.231751       1.392400      -1.748096
C         -0.134010       1.989023      -2.099123
C          0.311405       0.234133       0.369348
C          0.185493       0.393004       1.896879
N          0.921798      -0.449352       2.654398
O         -0.556826       1.250515       2.375096
H         -1.818227      -0.855255       0.890861
H         -2.314448      -3.874722       0.880729
H         -3.329651      -2.647595       1.673385
H         -1.676509      -2.935559       2.246155
H         -2.711036      -2.671700      -1.397883
H         -2.234857      -0.970910      -1.580054
H         -5.629882       2.065426      -0.759165
H         -5.420654       1.685731       0.958310
H         -6.350220       0.574426      -0.082962
H          2.218394      -3.484156      -0.331047
H          4.684690      -3.309056      -0.608289
H          5.790317      -1.090681      -0.685815
H          4.436529       0.986227      -0.497561
H          2.983771       2.515395       0.169948
H          2.196311       1.887763       1.597327
H          1.520553       4.193005       1.320499
H          0.093546       3.233304       0.906351
H          1.084171       3.966687      -0.373400
H          2.031587       2.079067      -2.052191
H          1.368286       0.488361      -2.352812
H         -0.123704       2.318932      -3.144132
H         -0.935987       1.252482      -2.001067
H         -0.399084       2.847766      -1.480108
H         -0.631838       0.579565      -0.045531
H          0.884336      -0.367504       3.659870
H          1.538088      -1.137966       2.251240
