# Supplementary material for: Sustainable Joullié–Ugi and Continuous Flow Implementation Led to Novel Captopril-Inspired Broad-Spectrum Metallo-β-Lactamase Inhibitors
Source: J Med Chem. 2025 Aug 15;68(16):17236–57. doi: 10.1021/acs.jmedchem.5c00750 (PMC12406192; doi:10.1021/acs.jmedchem.5c00750)
Supplement: Supplementary file 3 [file jm5c00750_si_003.zip › SR-14b_c44_opt.xyz]

51
(S,R')-14b, optimized conformer 44 in methanol
O         -0.386024      -2.834817      -0.172711
C         -0.677041      -1.652732       0.022693
C         -2.046560      -1.266256       0.578964
C         -2.298424      -2.063156       1.866851
C         -3.098543      -1.551418      -0.508586
S         -4.793234      -1.096073      -0.030511
C         -4.965427       0.508461      -0.799160
C         -6.306604       1.145426      -0.523984
O         -4.100022       1.034775      -1.474171
N          0.259738      -0.671088      -0.196222
C          0.171435       0.743719      -0.170527
C         -0.931287       1.567637      -0.396784
C         -0.738252       2.953196      -0.343276
C          0.522617       3.497376      -0.094812
C          1.629185       2.654534       0.076058
C          1.453153       1.278784       0.020823
C          2.483276       0.170332       0.168394
C          2.820936      -0.037688       1.671120
C          1.640352      -0.296104       2.608995
C          3.770309       0.492660      -0.623033
C          4.942346      -0.477734      -0.443177
C          1.674143      -1.067855      -0.377148
C          1.971964      -1.462439      -1.834165
N          1.288775      -0.789789      -2.787194
O          2.800086      -2.334945      -2.093678
H         -2.067133      -0.204115       0.824077
H         -2.296256      -3.137537       1.664828
H         -3.267844      -1.784853       2.290876
H         -1.525925      -1.846077       2.611009
H         -2.881240      -1.000701      -1.428408
H         -3.117849      -2.620475      -0.736284
H         -6.142072       2.059701       0.057152
H         -6.764905       1.429214      -1.476793
H         -6.979881       0.485375       0.027743
H         -1.907751       1.174514      -0.648739
H         -1.588009       3.607763      -0.516731
H          0.652663       4.575270      -0.059963
H          2.615508       3.078436       0.242303
H          3.358117       0.860460       2.002671
H          3.525490      -0.872390       1.749129
H          0.892704       0.501746       2.552419
H          1.141692      -1.244623       2.385846
H          1.994736      -0.350614       3.643668
H          4.097076       1.493437      -0.317793
H          3.512579       0.573836      -1.685179
H          5.364645      -0.419066       0.564463
H          4.642337      -1.511124      -0.634266
H          5.741402      -0.224224      -1.148558
H          1.869082      -1.962264       0.212831
H          0.595322      -0.093515      -2.562564
H          1.448595      -1.012982      -3.758515
