# Supplementary material for: Sustainable Joullié–Ugi and Continuous Flow Implementation Led to Novel Captopril-Inspired Broad-Spectrum Metallo-β-Lactamase Inhibitors
Source: J Med Chem. 2025 Aug 15;68(16):17236–57. doi: 10.1021/acs.jmedchem.5c00750 (PMC12406192; doi:10.1021/acs.jmedchem.5c00750)
Supplement: Supplementary file 3 [file jm5c00750_si_003.zip › SR-14b_c46_opt.xyz]

51
(S,R')-14b, optimized conformer 46 in methanol
O         -1.643039       0.115738       2.637848
C         -1.314777       0.633305       1.571681
C         -2.224164       1.678119       0.912912
C         -2.596369       2.754779       1.943351
C         -3.495929       0.994507       0.380095
S         -3.199799      -0.061072      -1.075007
C         -3.371310      -1.712835      -0.397014
C         -3.086979      -2.785290      -1.422348
O         -3.685290      -1.946773       0.752183
N         -0.134892       0.308236       0.939655
C          0.802514      -0.655811       1.394095
C          0.891776      -1.279588       2.641169
C          1.924483      -2.203772       2.837466
C          2.834682      -2.501514       1.820751
C          2.728241      -1.866748       0.577329
C          1.716646      -0.937461       0.372196
C          1.359656      -0.192431      -0.897937
C          0.605128      -1.193788      -1.823468
C          0.153960      -0.642173      -3.175653
C          2.577469       0.391763      -1.646143
C          3.659529       1.072546      -0.803803
C          0.307071       0.855799      -0.364380
C          0.788102       2.309713      -0.277811
N          1.109686       2.772718       0.949383
O          0.836368       2.998445      -1.297166
H         -1.725056       2.171921       0.077996
H         -3.124190       2.311502       2.791834
H         -1.696872       3.255145       2.315460
H         -3.241541       3.506681       1.478538
H         -3.948044       0.358581       1.146739
H         -4.220217       1.752438       0.071199
H         -2.890170      -2.374907      -2.415243
H         -2.214925      -3.359373      -1.090315
H         -3.942190      -3.467221      -1.466594
H          0.182757      -1.056145       3.425132
H          2.013012      -2.695954       3.802397
H          3.626612      -3.224880       1.993879
H          3.429619      -2.099540      -0.219297
H         -0.263134      -1.568756      -1.269264
H          1.267167      -2.053967      -1.979528
H         -0.446510      -1.392321      -3.701144
H          1.004281      -0.387155      -3.814854
H         -0.466508       0.254215      -3.067130
H          2.213644       1.090787      -2.404171
H          3.036549      -0.441153      -2.193591
H          4.466898       1.420395      -1.457549
H          3.283261       1.939459      -0.257012
H          4.093150       0.383848      -0.072882
H         -0.536005       0.877550      -1.052811
H          1.102717       2.175523       1.761244
H          1.452949       3.716890       1.047581
