# Supplementary material for: Sustainable Joullié–Ugi and Continuous Flow Implementation Led to Novel Captopril-Inspired Broad-Spectrum Metallo-β-Lactamase Inhibitors
Source: J Med Chem. 2025 Aug 15;68(16):17236–57. doi: 10.1021/acs.jmedchem.5c00750 (PMC12406192; doi:10.1021/acs.jmedchem.5c00750)
Supplement: Supplementary file 3 [file jm5c00750_si_003.zip › SR-14b_c47_opt.xyz]

51
(S,R')-14b, optimized conformer 47 in methanol
O          1.850911       0.805558       1.661045
C          1.454081      -0.146870       0.988060
C          2.213958      -1.471464       0.970576
C          2.762470      -1.765143       2.372407
C          3.332261      -1.515645      -0.092642
S          4.563188      -0.180528      -0.000004
C          3.890573       0.945225      -1.205546
C          4.652754       2.241547      -1.305492
O          2.901961       0.696972      -1.876841
N          0.260725      -0.031365       0.303044
C         -0.431287      -0.928544      -0.545169
C          0.065901      -1.985571      -1.309561
C         -0.835864      -2.758258      -2.048010
C         -2.202029      -2.480582      -2.025610
C         -2.682647      -1.393587      -1.285260
C         -1.794609      -0.595148      -0.572443
C         -2.081085       0.609805       0.306977
C         -2.880628       1.737825      -0.392894
C         -4.340062       1.464421      -0.764037
C         -2.803834       0.159623       1.604835
C         -2.076638      -0.898525       2.436997
C         -0.620383       1.099073       0.665979
C         -0.188491       2.432089       0.038624
N          0.505643       2.364529      -1.118387
O         -0.511252       3.494294       0.573146
H          1.515235      -2.271545       0.705058
H          3.242114      -2.749154       2.377098
H          1.956503      -1.768539       3.112189
H          3.497235      -1.013566       2.670975
H          2.932479      -1.459156      -1.106879
H          3.887118      -2.451284       0.013533
H          4.027800       3.033542      -0.875817
H          4.822731       2.479054      -2.359881
H          5.603580       2.210876      -0.768434
H          1.120590      -2.212910      -1.361970
H         -0.456538      -3.583371      -2.644390
H         -2.894046      -3.098561      -2.590516
H         -3.746735      -1.190243      -1.262605
H         -2.338417       2.027005      -1.300767
H         -2.850169       2.605911       0.273586
H         -4.436458       0.719920      -1.558175
H         -4.792134       2.390827      -1.135318
H         -4.934936       1.132618       0.092174
H         -3.784885      -0.235430       1.320681
H         -2.987434       1.054363       2.214242
H         -2.687505      -1.180575       3.300783
H         -1.886956      -1.803817       1.850463
H         -1.116052      -0.538876       2.820709
H         -0.535289       1.271103       1.739066
H          0.884122       3.224555      -1.489927
H          0.952428       1.507527      -1.415663
