# Supplementary material for: Sustainable Joullié–Ugi and Continuous Flow Implementation Led to Novel Captopril-Inspired Broad-Spectrum Metallo-β-Lactamase Inhibitors
Source: J Med Chem. 2025 Aug 15;68(16):17236–57. doi: 10.1021/acs.jmedchem.5c00750 (PMC12406192; doi:10.1021/acs.jmedchem.5c00750)
Supplement: Supplementary file 3 [file jm5c00750_si_003.zip › SR-14b_c48_opt.xyz]

51
(S,R')-14b, optimized conformer 48 in methanol
O         -1.284414      -1.719471       1.339756
C         -1.210166      -0.566480       0.905030
C         -2.342735       0.431479       1.114292
C         -1.973060       1.406279       2.248790
C         -3.654297      -0.286610       1.434136
S         -4.279064      -1.299220       0.057044
C         -5.047417      -0.044684      -0.953939
C         -5.640416      -0.595751      -2.230092
O         -5.083244       1.135238      -0.653631
N         -0.056342      -0.156689       0.279054
C          0.336574       1.052604      -0.347506
C         -0.402506       2.188987      -0.686918
C          0.254821       3.256692      -1.308986
C          1.620065       3.205379      -1.585863
C          2.353001       2.063983      -1.239096
C          1.710783       0.994757      -0.631462
C          2.324950      -0.289079      -0.105984
C          3.075272       0.003932       1.224492
C          2.278635       0.735215       2.306069
C          3.299707      -0.909913      -1.133982
C          4.130232      -2.107564      -0.660870
C          1.042772      -1.144271       0.188188
C          0.676936      -2.163632      -0.908796
N          0.943744      -3.452405      -0.603567
O          0.200998      -1.812959      -1.987681
H         -2.504870       0.992148       0.193898
H         -1.843492       0.860663       3.189369
H         -1.043475       1.937890       2.029564
H         -2.768214       2.145978       2.381763
H         -4.427039       0.449263       1.667626
H         -3.539471      -0.970048       2.277391
H         -6.685443      -0.277103      -2.300978
H         -5.097824      -0.165247      -3.079165
H         -5.582850      -1.685492      -2.283033
H         -1.461630       2.278314      -0.495849
H         -0.321780       4.137386      -1.578464
H          2.112961       4.044864      -2.067682
H          3.419762       2.020405      -1.440500
H          3.436177      -0.948270       1.628661
H          3.964394       0.594600       0.968347
H          1.416551       0.152181       2.646156
H          1.911080       1.703391       1.951428
H          2.915996       0.916424       3.177969
H          3.991002      -0.117336      -1.441835
H          2.731837      -1.177499      -2.030779
H          4.858247      -1.819727       0.103317
H          4.688675      -2.524177      -1.506217
H          3.507881      -2.907918      -0.252335
H          1.127538      -1.657983       1.145998
H          0.717937      -4.174625      -1.272438
H          1.201222      -3.733897       0.329323
