# Supplementary material for: Sustainable Joullié–Ugi and Continuous Flow Implementation Led to Novel Captopril-Inspired Broad-Spectrum Metallo-β-Lactamase Inhibitors
Source: J Med Chem. 2025 Aug 15;68(16):17236–57. doi: 10.1021/acs.jmedchem.5c00750 (PMC12406192; doi:10.1021/acs.jmedchem.5c00750)
Supplement: Supplementary file 3 [file jm5c00750_si_003.zip › SR-14b_c49_opt.xyz]

51
(S,R')-14b, optimized conformer 49 in methanol
O         -1.055897      -2.448149       0.697104
C         -1.075148      -1.235642       0.475612
C         -2.333908      -0.408802       0.708348
C         -2.178778       0.420621       1.994126
C         -3.550310      -1.343524       0.759621
S         -5.130831      -0.443219       0.731974
C         -5.272501      -0.075735      -1.011798
C         -6.518910       0.707233      -1.351694
O         -4.448119      -0.419446      -1.838658
N          0.083752      -0.609006       0.062697
C          0.398163       0.737608      -0.260883
C         -0.444828       1.806603      -0.574507
C          0.125802       3.054216      -0.844310
C          1.506566       3.238434      -0.796733
C          2.342926       2.156974      -0.497836
C          1.794537       0.902052      -0.257468
C          2.497664      -0.390400       0.119588
C          3.003638      -0.308887       1.585368
C          1.940843      -0.015614       2.645552
C          3.654592      -0.804493      -0.825172
C          4.956496      -0.001576      -0.768246
C          1.314130      -1.427032       0.032365
C          1.346074      -2.368816      -1.183320
N          0.713337      -1.934829      -2.295512
O          1.945459      -3.442275      -1.124517
H         -2.481326       0.253826      -0.144759
H         -3.084647       1.007375       2.172239
H         -2.018258      -0.241366       2.851551
H         -1.334048       1.110079       1.927327
H         -3.554121      -2.024638      -0.092899
H         -3.560501      -1.936349       1.676938
H         -7.074635       0.167000      -2.125159
H         -6.219032       1.675893      -1.766585
H         -7.161674       0.870162      -0.483479
H         -1.519471       1.706129      -0.620414
H         -0.527509       3.887025      -1.089171
H          1.934925       4.217079      -0.993005
H          3.414310       2.308466      -0.442451
H          3.510887      -1.254904       1.817062
H          3.765355       0.476670       1.629534
H          2.409664       0.062628       3.631954
H          1.183424      -0.803922       2.705408
H          1.427705       0.930414       2.443545
H          3.277171      -0.790032      -1.854156
H          3.888882      -1.850073      -0.597540
H          5.389620       0.018641       0.235996
H          5.692145      -0.470579      -1.431027
H          4.831096       1.029537      -1.107657
H          1.323073      -2.090827       0.895825
H          0.689752      -2.526348      -3.112972
H          0.182481      -1.078187      -2.307782
