# Supplementary material for: Sustainable Joullié–Ugi and Continuous Flow Implementation Led to Novel Captopril-Inspired Broad-Spectrum Metallo-β-Lactamase Inhibitors
Source: J Med Chem. 2025 Aug 15;68(16):17236–57. doi: 10.1021/acs.jmedchem.5c00750 (PMC12406192; doi:10.1021/acs.jmedchem.5c00750)
Supplement: Supplementary file 3 [file jm5c00750_si_003.zip › SR-14b_c52_opt.xyz]

51
(S,R')-14b, optimized conformer 52 in methanol
O          1.055971      -2.484642      -0.310722
C          0.870299      -1.267415      -0.302215
C          2.057944      -0.306700      -0.421735
C          2.719884      -0.502407      -1.792611
C          3.011066      -0.599133       0.753022
S          4.400246       0.567698       0.857253
C          5.756386      -0.404009       0.204226
C          7.049453       0.375075       0.144397
O          5.652272      -1.561300      -0.151974
N         -0.390075      -0.725475      -0.197211
C         -1.605092      -1.457650      -0.174575
C         -1.820623      -2.815473      -0.421969
C         -3.136132      -3.290257      -0.361431
C         -4.200872      -2.439308      -0.059401
C         -3.964696      -1.080917       0.188572
C         -2.666739      -0.592904       0.123687
C         -2.158034       0.803680       0.430277
C         -2.114975       1.014640       1.970300
C         -1.374259      -0.045532       2.786220
C         -3.043292       1.890568      -0.220987
C         -2.721165       3.343434       0.144918
C         -0.690380       0.727115      -0.141231
C         -0.499576       1.392041      -1.517237
N         -0.855065       0.651884      -2.589648
O         -0.042259       2.530936      -1.606335
H          1.735248       0.732084      -0.342580
H          3.049488      -1.537422      -1.913244
H          3.587668       0.156852      -1.885548
H          2.017516      -0.259531      -2.595732
H          3.440360      -1.600113       0.664494
H          2.481967      -0.523746       1.706717
H          7.830000      -0.194277       0.659123
H          6.961664       1.368546       0.590324
H          7.342949       0.477031      -0.906355
H         -0.996082      -3.475225      -0.650154
H         -3.324297      -4.342853      -0.555588
H         -5.213933      -2.829251      -0.015868
H         -4.790978      -0.419931       0.434668
H         -3.156525       1.071243       2.311940
H         -1.666420       1.994638       2.165489
H         -1.449916       0.189792       3.852976
H         -1.795630      -1.043782       2.631562
H         -0.309455      -0.086761       2.536072
H         -3.010155       1.763158      -1.308599
H         -4.078095       1.679326       0.072081
H         -3.323211       4.019846      -0.471610
H         -2.956171       3.558082       1.191613
H         -1.668372       3.580608      -0.028601
H         -0.005071       1.231831       0.537705
H         -1.228866      -0.280300      -2.500050
H         -0.763949       1.046222      -3.514410
