# Supplementary material for: Sustainable Joullié–Ugi and Continuous Flow Implementation Led to Novel Captopril-Inspired Broad-Spectrum Metallo-β-Lactamase Inhibitors
Source: J Med Chem. 2025 Aug 15;68(16):17236–57. doi: 10.1021/acs.jmedchem.5c00750 (PMC12406192; doi:10.1021/acs.jmedchem.5c00750)
Supplement: Supplementary file 3 [file jm5c00750_si_003.zip › SR-14b_c53_opt.xyz]

51
(S,R')-14b, optimized conformer 53 in methanol
O         -1.640879      -0.715202       2.013234
C         -1.411284       0.243760       1.267390
C         -2.300731       1.479151       1.324135
C         -2.464106       1.936251       2.782285
C         -3.682430       1.141541       0.729041
S         -3.649230       0.710615      -1.041398
C         -3.800878      -1.079575      -1.006576
C         -3.549924      -1.691044      -2.363006
O         -4.051455      -1.719846      -0.006493
N         -0.355221       0.195031       0.391050
C          0.200644       1.125984      -0.534273
C         -0.390811       2.187625      -1.217226
C          0.391617       2.919728      -2.119655
C          1.724320       2.586336      -2.355541
C          2.301652       1.500262      -1.683613
C          1.541409       0.776167      -0.776932
C          1.940922      -0.407624       0.085095
C          2.546979       0.119162       1.424191
C          3.872879       0.866102       1.300069
C          2.887277      -1.390929      -0.623993
C          3.189984      -2.668599       0.162447
C          0.544317      -0.990959       0.440619
C         -0.071064      -2.027221      -0.525551
N         -0.867456      -2.928102       0.102377
O          0.107789      -2.014112      -1.742677
H         -1.853079       2.298135       0.762816
H         -2.929035       1.152494       3.385675
H         -3.092508       2.831512       2.820697
H         -1.490722       2.180007       3.219714
H         -4.122431       0.286314       1.250524
H         -4.348530       2.001901       0.830132
H         -2.480953      -1.930386      -2.432052
H         -3.793371      -1.000554      -3.175078
H         -4.126074      -2.614383      -2.461666
H         -1.437256       2.433400      -1.108355
H         -0.065523       3.745450      -2.658007
H          2.310487       3.156423      -3.070780
H          3.332847       1.222506      -1.879974
H          2.668430      -0.735039       2.100370
H          1.804604       0.777647       1.891910
H          4.671788       0.220947       0.920465
H          3.786504       1.728175       0.630861
H          4.186248       1.236616       2.282000
H          2.450783      -1.648639      -1.591228
H          3.826011      -0.867513      -0.834508
H          2.276032      -3.223783       0.402437
H          3.831116      -3.332014      -0.427608
H          3.708786      -2.458586       1.103433
H          0.527785      -1.389604       1.453541
H         -1.450219      -3.524146      -0.470172
H         -1.206026      -2.701388       1.029858
