# Supplementary material for: Sustainable Joullié–Ugi and Continuous Flow Implementation Led to Novel Captopril-Inspired Broad-Spectrum Metallo-β-Lactamase Inhibitors
Source: J Med Chem. 2025 Aug 15;68(16):17236–57. doi: 10.1021/acs.jmedchem.5c00750 (PMC12406192; doi:10.1021/acs.jmedchem.5c00750)
Supplement: Supplementary file 3 [file jm5c00750_si_003.zip › SR-14b_c54_opt.xyz]

51
(S,R')-14b, optimized conformer 54 in methanol
O         -0.974899      -2.249137       0.410109
C         -0.966147      -1.025645       0.232978
C         -2.207836      -0.181393       0.503284
C         -2.888046      -0.635083       1.797378
C         -3.129192      -0.315558      -0.727600
S         -4.540454       0.829987      -0.703885
C         -5.891791      -0.254010      -0.240126
C         -7.201484       0.484833      -0.099220
O         -5.769801      -1.449006      -0.059035
N          0.170813      -0.396947      -0.208669
C          0.462225       0.963292      -0.504165
C         -0.373684       1.975474      -0.971335
C          0.190654       3.229593      -1.240046
C          1.556312       3.455137      -1.072255
C          2.391714       2.417627      -0.633342
C          1.843357       1.175156      -0.352005
C          2.512420      -0.095784       0.144201
C          2.541514      -0.078522       1.705111
C          3.423181       0.997210       2.335341
C          3.911260      -0.325185      -0.451607
C          4.547413      -1.670064      -0.092741
C          1.447446      -1.159006      -0.259990
C          1.537692      -1.761223      -1.679751
N          1.045875      -3.023625      -1.750146
O          1.974048      -1.149120      -2.652530
H         -1.912780       0.864183       0.615938
H         -3.775354      -0.022230       1.980776
H         -3.191821      -1.681956       1.732451
H         -2.209332      -0.518158       2.647829
H         -2.586051      -0.113188      -1.654527
H         -3.543519      -1.326524      -0.783058
H         -7.959029      -0.017901      -0.708802
H         -7.518339       0.428475       0.948199
H         -7.124983       1.533755      -0.394780
H         -1.426057       1.815369      -1.164452
H         -0.450760       4.026462      -1.606028
H          1.977620       4.430329      -1.299419
H          3.459398       2.584569      -0.526748
H          2.865192      -1.067433       2.049861
H          1.511051       0.047663       2.059317
H          4.480159       0.857534       2.086705
H          3.127861       1.999800       2.009308
H          3.333243       0.961848       3.426341
H          4.563607       0.484808      -0.108215
H          3.840548      -0.230001      -1.536859
H          4.714943      -1.771712       0.984424
H          3.924049      -2.512214      -0.414305
H          5.518076      -1.772787      -0.589306
H          1.391526      -1.964619       0.471196
H          0.908976      -3.431436      -2.665305
H          0.469168      -3.363613      -0.990472
