# Supplementary material for: Sustainable Joullié–Ugi and Continuous Flow Implementation Led to Novel Captopril-Inspired Broad-Spectrum Metallo-β-Lactamase Inhibitors
Source: J Med Chem. 2025 Aug 15;68(16):17236–57. doi: 10.1021/acs.jmedchem.5c00750 (PMC12406192; doi:10.1021/acs.jmedchem.5c00750)
Supplement: Supplementary file 3 [file jm5c00750_si_003.zip › SR-14b_c56_opt.xyz]

51
(S,R')-14b, optimized conformer 56 in methanol
O         -1.170178      -2.257632      -0.231982
C         -1.117560      -1.040346      -0.428258
C         -2.386645      -0.196240      -0.527578
C         -2.517992       0.698685       0.715842
C         -3.596221      -1.124403      -0.711745
S         -5.115575      -0.217253      -1.133122
C         -6.009690      -0.237614       0.417434
C         -7.326840       0.498391       0.336358
O         -5.607133      -0.782658       1.426948
N          0.107220      -0.416023      -0.483394
C          0.515784       0.902996      -0.809063
C         -0.177392       1.940835      -1.432461
C          0.500036       3.139659      -1.688245
C          1.839869       3.301355      -1.340896
C          2.527145       2.252547      -0.715026
C          1.864845       1.063493      -0.447224
C          2.368471      -0.175767       0.272021
C          2.170372       0.013356       1.806125
C          3.006863       1.119868       2.444900
C          3.824866      -0.523987      -0.088142
C          4.453047      -1.676534       0.699910
C          1.305988      -1.231978      -0.190383
C          1.691052      -2.017433      -1.458651
N          2.045564      -3.304234      -1.245465
O          1.696705      -1.495327      -2.572609
H         -2.319439       0.430329      -1.420479
H         -2.582508       0.081793       1.617364
H         -1.664692       1.373506       0.814182
H         -3.425412       1.304996       0.647026
H         -3.810038      -1.690340       0.197566
H         -3.423077      -1.827150      -1.528837
H         -8.125752      -0.167383       0.678410
H         -7.286841       1.355484       1.017747
H         -7.548383       0.852083      -0.673289
H         -1.208588       1.849966      -1.743106
H         -0.035265       3.947370      -2.179940
H          2.351931       4.234558      -1.557288
H          3.572038       2.372807      -0.445521
H          2.387006      -0.943416       2.295198
H          1.106833       0.216133       1.983287
H          4.080638       0.940120       2.329337
H          2.779381       2.096771       2.007115
H          2.793901       1.177382       3.517724
H          3.875083      -0.732283      -1.162291
H          4.432965       0.373595       0.066609
H          3.860219      -2.592583       0.631414
H          5.449425      -1.898965       0.303428
H          4.567890      -1.428631       1.759482
H          1.065397      -1.925891       0.614542
H          2.302278      -3.882531      -2.032801
H          1.912420      -3.751496      -0.352179
