# Supplementary material for: Sustainable Joullié–Ugi and Continuous Flow Implementation Led to Novel Captopril-Inspired Broad-Spectrum Metallo-β-Lactamase Inhibitors
Source: J Med Chem. 2025 Aug 15;68(16):17236–57. doi: 10.1021/acs.jmedchem.5c00750 (PMC12406192; doi:10.1021/acs.jmedchem.5c00750)
Supplement: Supplementary file 3 [file jm5c00750_si_003.zip › SR-14b_c57_opt.xyz]

51
(S,R')-14b, optimized conformer 57 in methanol
O         -2.175149       0.564462      -2.009695
C         -1.574994      -0.266088      -1.329856
C         -2.251043      -1.570999      -0.897223
C         -3.238190      -2.052402      -1.961449
C         -2.913517      -1.408354       0.490230
S         -4.280882      -0.209605       0.565525
C         -3.423992       1.262419       1.111720
C         -4.323059       2.474010       1.168351
O         -2.242688       1.287876       1.398492
N         -0.282677      -0.058435      -0.899441
C          0.481927       1.114805      -1.104456
C          0.198824       2.207025      -1.928572
C          1.113933       3.264961      -1.954977
C          2.268817       3.236931      -1.173028
C          2.534209       2.135104      -0.349651
C          1.650630       1.061347      -0.328033
C          1.671994      -0.193667       0.531351
C          1.227609       0.204198       1.967082
C          1.168063      -0.936942       2.983527
C          3.006864      -0.974078       0.525482
C          4.192138      -0.340263       1.258429
C          0.512393      -1.038459      -0.132093
C          0.994792      -2.209291      -1.005672
N          1.220946      -1.932303      -2.307376
O          1.159296      -3.324850      -0.510958
H         -1.496932      -2.352393      -0.764187
H         -4.026972      -1.314791      -2.126070
H         -3.696891      -2.993423      -1.641161
H         -2.725270      -2.223013      -2.912656
H         -2.192008      -1.091911       1.247649
H         -3.342438      -2.366476       0.795328
H         -4.052331       3.136548       0.337885
H         -5.380861       2.214623       1.080500
H         -4.143968       3.011457       2.104271
H         -0.704097       2.230598      -2.520936
H          0.911754       4.121121      -2.593229
H          2.963432       4.072079      -1.195517
H          3.418038       2.137746       0.277045
H          1.912985       0.980708       2.324958
H          0.243581       0.678999       1.887589
H          0.517869      -1.753555       2.649624
H          2.156161      -1.362674       3.182433
H          0.766137      -0.568518       3.933346
H          2.813129      -1.957925       0.963841
H          3.294257      -1.157278      -0.516221
H          5.014604      -1.062267       1.305207
H          4.571923       0.547067       0.746690
H          3.944468      -0.058161       2.285908
H         -0.090986      -1.491648       0.650672
H          1.073153      -1.011968      -2.691426
H          1.555030      -2.662327      -2.919250
