# Supplementary material for: Sustainable Joullié–Ugi and Continuous Flow Implementation Led to Novel Captopril-Inspired Broad-Spectrum Metallo-β-Lactamase Inhibitors
Source: J Med Chem. 2025 Aug 15;68(16):17236–57. doi: 10.1021/acs.jmedchem.5c00750 (PMC12406192; doi:10.1021/acs.jmedchem.5c00750)
Supplement: Supplementary file 3 [file jm5c00750_si_003.zip › SR-14b_c58_opt.xyz]

51
(S,R')-14b, optimized conformer 58 in methanol
O         -1.096224      -2.487821       0.198538
C         -1.151083      -1.256705       0.220724
C         -2.420669      -0.526970       0.646001
C         -2.228314       0.060723       2.054478
C         -3.609947      -1.493915       0.571121
S         -5.212770      -0.658861       0.779574
C         -5.448081       0.024733      -0.855250
C         -6.729946       0.813283      -0.986929
O         -4.655914      -0.127972      -1.766613
N         -0.018781      -0.525250      -0.076755
C          0.238384       0.867573      -0.175722
C         -0.647117       1.931843      -0.357850
C         -0.129766       3.228926      -0.431264
C          1.240152       3.462236      -0.324243
C          2.120644       2.386049      -0.162141
C          1.626106       1.087414      -0.112988
C          2.372252      -0.221750       0.097153
C          2.712889      -0.336582       1.610379
C          3.455185      -1.606366       2.028740
C          3.613174      -0.424873      -0.801865
C          4.855238       0.415274      -0.492135
C          1.246263      -1.270535      -0.238051
C          1.360163      -1.939913      -1.617040
N          0.737958      -1.316729      -2.641775
O          2.013851      -2.974062      -1.753469
H         -2.621951       0.276716      -0.061879
H         -3.140199       0.573830       2.373509
H         -2.010812      -0.739128       2.770336
H         -1.406372       0.780396       2.078446
H         -3.636643      -2.004132      -0.393102
H         -3.562883      -2.247575       1.360364
H         -7.305336       0.413159      -1.828161
H         -6.476283       1.854077      -1.216799
H         -7.336395       0.782483      -0.078727
H         -1.713966       1.789098      -0.454887
H         -0.815174       4.059706      -0.574046
H          1.627293       4.476006      -0.371241
H          3.182901       2.575191      -0.065882
H          1.770952      -0.258649       2.168533
H          3.301468       0.544589       1.889568
H          2.910433      -2.513307       1.744293
H          4.451113      -1.663952       1.579684
H          3.578488      -1.625481       3.116766
H          3.886233      -1.482997      -0.743973
H          3.315445      -0.246936      -1.841639
H          5.154204       0.346590       0.557930
H          4.717375       1.471480      -0.734868
H          5.694390       0.053562      -1.096253
H          1.260286      -2.094393       0.472439
H          0.769470      -1.728440      -3.562833
H          0.162325      -0.501639      -2.500179
