# Supplementary material for: Sustainable Joullié–Ugi and Continuous Flow Implementation Led to Novel Captopril-Inspired Broad-Spectrum Metallo-β-Lactamase Inhibitors
Source: J Med Chem. 2025 Aug 15;68(16):17236–57. doi: 10.1021/acs.jmedchem.5c00750 (PMC12406192; doi:10.1021/acs.jmedchem.5c00750)
Supplement: Supplementary file 3 [file jm5c00750_si_003.zip › SR-14b_c59_opt.xyz]

51
(S,R')-14b, optimized conformer 59 in methanol
O         -0.509294      -3.303760      -0.585344
C         -0.755869      -2.193262      -0.115002
C         -2.186639      -1.799484       0.273231
C         -2.900108      -2.974038       0.945017
C         -2.890949      -1.339989      -1.020719
S         -4.541808      -0.630983      -0.743304
C         -4.121989       1.077593      -0.425756
C         -5.325576       1.928710      -0.100186
O         -2.985011       1.510302      -0.465654
N          0.217903      -1.236420       0.044007
C          1.604125      -1.403912      -0.211518
C          2.316303      -2.583833      -0.432045
C          3.706340      -2.492015      -0.572004
C          4.359299      -1.261785      -0.489091
C          3.625908      -0.086390      -0.277941
C          2.244971      -0.155226      -0.143538
C          1.213139       0.948751       0.017897
C          0.762070       1.471301      -1.385410
C          1.859573       1.720441      -2.421597
C          1.591639       2.089775       0.987301
C          2.517244       3.196477       0.476288
C         -0.004006       0.123413       0.585887
C         -0.121668       0.124220       2.120782
N          0.617246      -0.790443       2.785691
O         -0.861386       0.931536       2.684724
H         -2.174608      -0.957204       0.967005
H         -2.383381      -3.261952       1.865738
H         -3.924846      -2.689544       1.201903
H         -2.930764      -3.840905       0.279606
H         -2.309034      -0.573782      -1.539666
H         -3.032219      -2.188552      -1.695874
H         -6.266963       1.388253      -0.223396
H         -5.238358       2.265458       0.939038
H         -5.318279       2.814156      -0.743603
H          1.807730      -3.536204      -0.482415
H          4.280491      -3.399636      -0.738096
H          5.439632      -1.211316      -0.592300
H          4.140187       0.866651      -0.229775
H          0.070324       0.734169      -1.809895
H          0.174250       2.382867      -1.221807
H          2.615604       2.430248      -2.079200
H          2.371482       0.789146      -2.682222
H          1.412528       2.123683      -3.337120
H          0.656326       2.561317       1.309846
H          2.033569       1.639973       1.884566
H          2.702650       3.909583       1.287055
H          3.488521       2.822698       0.142239
H          2.065710       3.752844      -0.349974
H         -0.933079       0.549129       0.211744
H          1.232799      -1.432264       2.310240
H          0.588293      -0.809791       3.794627
