# Supplementary material for: Sustainable Joullié–Ugi and Continuous Flow Implementation Led to Novel Captopril-Inspired Broad-Spectrum Metallo-β-Lactamase Inhibitors
Source: J Med Chem. 2025 Aug 15;68(16):17236–57. doi: 10.1021/acs.jmedchem.5c00750 (PMC12406192; doi:10.1021/acs.jmedchem.5c00750)
Supplement: Supplementary file 3 [file jm5c00750_si_003.zip › SR-14b_c60_opt.xyz]

51
(S,R')-14b, optimized conformer 60 in methanol
O          0.012952       3.467204      -0.090028
C          0.334984       2.299604       0.132859
C          1.793713       1.930927       0.450468
C          2.455881       3.044678       1.262727
C          2.508924       1.667637      -0.890876
S          4.236783       1.117759      -0.720964
C          4.027132      -0.598532      -0.308108
C          5.332317      -1.315872      -0.065422
O          2.939832      -1.146972      -0.225209
N         -0.568192       1.268745       0.071500
C         -1.956713       1.392710      -0.172227
C         -2.748107       2.542785      -0.211992
C         -4.115954       2.387463      -0.467680
C         -4.674686       1.126705      -0.688723
C         -3.863392      -0.014969      -0.653318
C         -2.508485       0.122472      -0.384295
C         -1.421954      -0.934350      -0.387746
C         -1.822848      -2.273688       0.268606
C         -2.600880      -2.226051       1.586526
C         -1.043956      -1.184706      -1.881231
C          0.033197      -2.239717      -2.137970
C         -0.232324      -0.152640       0.289401
C         -0.030709      -0.412009       1.792919
N          0.819782      -1.429462       2.062214
O         -0.603317       0.244146       2.661012
H          1.828957       1.010276       1.034912
H          2.455571       3.985840       0.706710
H          1.920503       3.200304       2.204050
H          3.489294       2.773003       1.496118
H          1.991636       0.909872      -1.484188
H          2.558232       2.588449      -1.479612
H          5.354502      -1.649277       0.978149
H          6.201991      -0.684313      -0.260171
H          5.369613      -2.204403      -0.703933
H         -2.315923       3.519737      -0.048615
H         -4.749518       3.270287      -0.493303
H         -5.738208       1.029984      -0.888912
H         -4.290810      -0.997216      -0.835984
H         -0.920945      -2.879890       0.402106
H         -2.432189      -2.808248      -0.471274
H         -2.017491      -1.803657       2.406073
H         -3.515175      -1.633238       1.491551
H         -2.889024      -3.243574       1.873254
H         -1.967196      -1.470400      -2.400062
H         -0.732910      -0.225785      -2.314754
H          0.965567      -2.015521      -1.610655
H         -0.295457      -3.238502      -1.835571
H          0.264113      -2.277575      -3.208252
H          0.694767      -0.399262      -0.225019
H          1.433232      -1.798378       1.348482
H          1.032913      -1.642360       3.026440
