# Supplementary material for: Sustainable Joullié–Ugi and Continuous Flow Implementation Led to Novel Captopril-Inspired Broad-Spectrum Metallo-β-Lactamase Inhibitors
Source: J Med Chem. 2025 Aug 15;68(16):17236–57. doi: 10.1021/acs.jmedchem.5c00750 (PMC12406192; doi:10.1021/acs.jmedchem.5c00750)
Supplement: Supplementary file 3 [file jm5c00750_si_003.zip › SR-14b_c61_opt.xyz]

51
(S,R')-14b, optimized conformer 61 in methanol
O          0.920223       2.902515       0.031981
C          0.836407       1.707221       0.308450
C          2.074494       0.895468       0.711215
C          3.030137       1.744091       1.549492
C          2.721238       0.387672      -0.596715
S          4.039397      -0.833652      -0.322306
C          5.516412       0.142163      -0.603909
C          6.783131      -0.650497      -0.383562
O          5.503203       1.311297      -0.934597
N         -0.354506       1.020060       0.224443
C         -1.605157       1.564181      -0.162783
C         -1.962886       2.906091      -0.308359
C         -3.276596       3.195891      -0.692859
C         -4.196923       2.175513      -0.933838
C         -3.818416       0.834767      -0.785935
C         -2.524297       0.525439      -0.381871
C         -1.846701      -0.828521      -0.225190
C         -1.463273      -1.333264      -1.645676
C         -0.734282      -2.676452      -1.701992
C         -2.640652      -1.883191       0.577958
C         -3.866368      -2.503096      -0.098415
C         -0.521626      -0.416737       0.527641
C         -0.530585      -0.702282       2.039913
N         -1.029208       0.269760       2.832601
O         -0.100332      -1.773334       2.468267
H          1.777261       0.028347       1.305362
H          2.544056       2.063758       2.476280
H          3.348869       2.631425       0.998332
H          3.914747       1.156458       1.811313
H          3.168555       1.219118      -1.149408
H          1.986270      -0.101709      -1.240928
H          7.420382      -0.552904      -1.268213
H          7.318236      -0.216014       0.468213
H          6.587531      -1.706491      -0.183252
H         -1.242843       3.691999      -0.131243
H         -3.576045       4.234325      -0.806929
H         -5.210390       2.417385      -1.241641
H         -4.534587       0.051054      -1.001759
H         -2.382737      -1.386968      -2.238916
H         -0.847219      -0.558376      -2.119374
H         -1.360390      -3.497172      -1.339918
H          0.185173      -2.674295      -1.105964
H         -0.451663      -2.903153      -2.735362
H         -1.945440      -2.686667       0.840752
H         -2.951920      -1.430035       1.526119
H         -4.684523      -1.789022      -0.216773
H         -3.634079      -2.916325      -1.084153
H         -4.242349      -3.324221       0.521384
H          0.311424      -0.992356       0.131393
H         -1.072798       0.121410       3.830194
H         -1.378332       1.139324       2.460551
