# Supplementary material for: Sustainable Joullié–Ugi and Continuous Flow Implementation Led to Novel Captopril-Inspired Broad-Spectrum Metallo-β-Lactamase Inhibitors
Source: J Med Chem. 2025 Aug 15;68(16):17236–57. doi: 10.1021/acs.jmedchem.5c00750 (PMC12406192; doi:10.1021/acs.jmedchem.5c00750)
Supplement: Supplementary file 3 [file jm5c00750_si_003.zip › SR-14b_c62_opt.xyz]

51
(S,R')-14b, optimized conformer 62 in methanol
O         -1.727837      -1.195634       1.498443
C         -1.457188      -0.063810       1.085386
C         -2.361055       1.110649       1.433733
C         -2.527764       1.195817       2.960534
C         -3.735494       0.922709       0.769005
S         -3.663606       0.803217      -1.061006
C         -3.962071      -0.905859      -1.538252
C         -4.323116      -1.928859      -0.497128
O         -3.866540      -1.148337      -2.727728
N         -0.320607       0.128037       0.336716
C          0.233914       1.259332      -0.321044
C         -0.383475       2.434243      -0.754879
C          0.398854       3.406382      -1.386120
C          1.763578       3.207207      -1.588723
C          2.361340       2.005238      -1.191611
C          1.592904       1.016739      -0.586133
C          2.011265      -0.353227      -0.072935
C          2.832505      -1.199829      -1.072576
C          4.276714      -0.769682      -1.343350
C          2.746769      -0.158617       1.282822
C          3.236938      -1.438814       1.960395
C          0.609085      -1.012521       0.211152
C          0.128276      -2.037513      -0.829668
N         -0.614348      -1.554880      -1.850615
O          0.441010      -3.223032      -0.723330
H         -1.921197       2.046475       1.094603
H         -1.558792       1.356193       3.443716
H         -2.965869       0.275151       3.354607
H         -3.181787       2.035762       3.214779
H         -4.371296       1.784410       0.988351
H         -4.227795       0.032799       1.161670
H         -5.253457      -1.648228       0.008028
H         -3.537073      -1.999582       0.260599
H         -4.453871      -2.892768      -0.992777
H         -1.446191       2.600046      -0.651113
H         -0.075492       4.322553      -1.726509
H          2.361905       3.975304      -2.070281
H          3.421767       1.856470      -1.355250
H          2.839655      -2.227640      -0.697369
H          2.287884      -1.229754      -2.023403
H          4.780293      -1.546963      -1.928298
H          4.335494       0.155286      -1.921671
H          4.850445      -0.629425      -0.422526
H          3.592907       0.516501       1.112534
H          2.065038       0.377493       1.955642
H          2.423536      -2.154565       2.122746
H          4.008746      -1.942943       1.371278
H          3.666414      -1.202409       2.939676
H          0.620443      -1.558278       1.152345
H         -0.943367      -0.601672      -1.864000
H         -1.008378      -2.199158      -2.520450
