# Supplementary material for: Sustainable Joullié–Ugi and Continuous Flow Implementation Led to Novel Captopril-Inspired Broad-Spectrum Metallo-β-Lactamase Inhibitors
Source: J Med Chem. 2025 Aug 15;68(16):17236–57. doi: 10.1021/acs.jmedchem.5c00750 (PMC12406192; doi:10.1021/acs.jmedchem.5c00750)
Supplement: Supplementary file 3 [file jm5c00750_si_003.zip › SR-14b_c63_opt.xyz]

51
(S,R')-14b, optimized conformer 63 in methanol
O         -1.078767      -2.490405       0.536715
C         -1.124466      -1.268508       0.383604
C         -2.382483      -0.469449       0.711361
C         -2.157104       0.350468       1.992986
C         -3.575386      -1.427065       0.830008
S         -5.171430      -0.558438       0.919585
C         -5.435669      -0.171275      -0.805425
C         -6.717039       0.590272      -1.050992
O         -4.661133      -0.486952      -1.689649
N          0.006917      -0.591508      -0.019736
C          0.251812       0.762684      -0.375447
C         -0.629399       1.764812      -0.783517
C         -0.100785       3.006403      -1.157190
C          1.273234       3.240596      -1.142337
C          2.150145       2.222611      -0.745125
C          1.639628       0.990750      -0.360889
C          2.369039      -0.238842       0.153566
C          2.540907      -0.115111       1.697261
C          3.447085       1.020953       2.166374
C          3.708328      -0.485230      -0.563610
C          4.552951      -1.636274      -0.010684
C          1.280825      -1.343949      -0.091424
C          1.420573      -2.117667      -1.414377
N          0.870551      -1.544436      -2.508031
O          2.024950      -3.189260      -1.452863
H         -2.597754       0.203968      -0.118376
H         -3.064278       0.907749       2.244368
H         -1.914468      -0.313784       2.829257
H         -1.341090       1.066790       1.870987
H         -3.514103      -2.031147       1.738194
H         -3.623124      -2.098041      -0.029062
H         -7.309053       0.052469      -1.798748
H         -6.464101       1.572880      -1.464409
H         -7.306910       0.723110      -0.141068
H         -1.697938       1.611726      -0.843567
H         -0.782117       3.789227      -1.478620
H          1.665175       4.206734      -1.446776
H          3.221394       2.398730      -0.742325
H          1.543972       0.012595       2.136648
H          2.921912      -1.072238       2.070849
H          4.468854       0.912093       1.788650
H          3.069015       1.995316       1.841208
H          3.497449       1.031415       3.260422
H          4.293802       0.439026      -0.511800
H          3.507113      -0.646986      -1.628894
H          5.429508      -1.794488      -0.648281
H          3.985700      -2.570168       0.017847
H          4.916093      -1.421595       0.999208
H          1.295106      -2.096951       0.694165
H          0.939147      -2.015606      -3.398152
H          0.357403      -0.677993      -2.461913
