# Supplementary material for: Sustainable Joullié–Ugi and Continuous Flow Implementation Led to Novel Captopril-Inspired Broad-Spectrum Metallo-β-Lactamase Inhibitors
Source: J Med Chem. 2025 Aug 15;68(16):17236–57. doi: 10.1021/acs.jmedchem.5c00750 (PMC12406192; doi:10.1021/acs.jmedchem.5c00750)
Supplement: Supplementary file 3 [file jm5c00750_si_003.zip › SR-14b_c64_opt.xyz]

51
(S,R')-14b, optimized conformer 64 in methanol
O         -1.505599       1.997408      -1.333470
C         -1.145209       0.844890      -1.101750
C         -2.108723      -0.339020      -1.238840
C         -3.176085      -0.057354      -2.295580
C         -2.719547      -0.704026       0.134063
S         -3.711063       0.608827       0.913322
C         -5.377492       0.022548       0.620228
C         -6.425165       0.969902       1.155737
O         -5.642387      -1.019249       0.052229
N          0.129569       0.560594      -0.662855
C          1.168048       1.505422      -0.452255
C          1.219473       2.855913      -0.801356
C          2.404228       3.554945      -0.535537
C          3.501043       2.924856       0.053096
C          3.428693       1.569501       0.404326
C          2.259079       0.864635       0.157223
C          1.892055      -0.566617       0.511047
C          1.315050      -0.598188       1.957692
C          2.304676      -0.241864       3.064557
C          3.059806      -1.551827       0.327772
C          2.790268      -2.991264       0.774325
C          0.679746      -0.801751      -0.461636
C          1.049126      -1.475036      -1.797684
N          1.543009      -0.668817      -2.761702
O          0.891559      -2.686861      -1.947578
H         -1.548979      -1.226992      -1.551406
H         -3.825454      -0.930465      -2.404254
H         -2.711708       0.157399      -3.262414
H         -3.789635       0.801317      -2.013339
H         -1.945351      -0.964440       0.859137
H         -3.391995      -1.559072       0.018741
H         -7.117177       0.409946       1.792737
H         -6.993742       1.369974       0.308769
H         -5.991511       1.799113       1.719558
H          0.374867       3.340352      -1.269705
H          2.466105       4.605555      -0.806576
H          4.413650       3.483564       0.240726
H          4.280970       1.080787       0.866648
H          0.466449       0.095958       1.995281
H          0.904725      -1.598803       2.135499
H          2.705707       0.767880       2.932705
H          3.148069      -0.938985       3.099190
H          1.804471      -0.277680       4.038157
H          3.916499      -1.161692       0.887603
H          3.365495      -1.537436      -0.724672
H          1.904699      -3.404094       0.283913
H          3.643867      -3.627004       0.515826
H          2.646806      -3.058229       1.857233
H         -0.051009      -1.454346       0.009810
H          1.819460      -1.070201      -3.645886
H          1.680558       0.320030      -2.618665
