# Supplementary material for: Sustainable Joullié–Ugi and Continuous Flow Implementation Led to Novel Captopril-Inspired Broad-Spectrum Metallo-β-Lactamase Inhibitors
Source: J Med Chem. 2025 Aug 15;68(16):17236–57. doi: 10.1021/acs.jmedchem.5c00750 (PMC12406192; doi:10.1021/acs.jmedchem.5c00750)
Supplement: Supplementary file 3 [file jm5c00750_si_003.zip › SR-14b_c65_opt.xyz]

51
(S,R')-14b, optimized conformer 65 in methanol
O         -1.001502      -2.193564      -0.176674
C         -0.967309      -0.977683      -0.387116
C         -2.250689      -0.164017      -0.530044
C         -2.460765       0.702102       0.722950
C         -3.426673      -1.118987      -0.784021
S         -4.947606      -0.241761      -1.259440
C         -5.912128      -0.314433       0.246889
C         -7.241216       0.392681       0.117904
O         -5.543910      -0.870118       1.263642
N          0.248374      -0.334536      -0.422552
C          0.636275       0.998825      -0.704623
C         -0.086245       2.061308      -1.252688
C          0.557825       3.291869      -1.425293
C          1.891825       3.468517      -1.060583
C          2.608866       2.395486      -0.517245
C          1.984337       1.167811      -0.350931
C          2.548613      -0.096646       0.270137
C          2.595988       0.059979       1.816490
C          1.293376       0.484233       2.496280
C          3.964549      -0.404554      -0.270666
C          4.728615      -1.547718       0.405837
C          1.448743      -1.146535      -0.121640
C          1.778304      -1.997035      -1.363758
N          2.139618      -3.272461      -1.103050
O          1.735138      -1.529634      -2.501027
H         -2.159213       0.479453      -1.408587
H         -2.549206       0.065278       1.608324
H         -1.630420       1.395219       0.874008
H         -3.379496       1.286963       0.624526
H         -3.198933      -1.803051      -1.603650
H         -3.666828      -1.705608       0.105293
H         -8.038728      -0.295280       0.416427
H         -7.426753       0.755237      -0.895855
H         -7.250280       1.241236       0.811032
H         -1.119072       1.970792      -1.556484
H         -0.001785       4.117770      -1.855852
H          2.374275       4.431608      -1.200362
H          3.647189       2.527111      -0.225895
H          2.928964      -0.891873       2.244631
H          3.378237       0.796849       2.040470
H          0.499176      -0.256795       2.359975
H          1.455905       0.596044       3.573465
H          0.929786       1.441851       2.110319
H          3.891424      -0.587456      -1.347565
H          4.556864       0.510975      -0.161390
H          5.659348      -1.740132      -0.138893
H          4.997144      -1.301438       1.437379
H          4.156771      -2.479169       0.417508
H          1.220702      -1.804528       0.717442
H          2.361116      -3.889851      -1.870963
H          2.041397      -3.674352      -0.184059
