# Supplementary material for: Sustainable Joullié–Ugi and Continuous Flow Implementation Led to Novel Captopril-Inspired Broad-Spectrum Metallo-β-Lactamase Inhibitors
Source: J Med Chem. 2025 Aug 15;68(16):17236–57. doi: 10.1021/acs.jmedchem.5c00750 (PMC12406192; doi:10.1021/acs.jmedchem.5c00750)
Supplement: Supplementary file 3 [file jm5c00750_si_003.zip › SR-14b_c67_opt.xyz]

51
(S,R')-14b, optimized conformer 67 in methanol
O         -1.420551      -1.518611       0.880077
C         -1.157365      -0.369297       0.507599
C         -2.167648       0.759114       0.659267
C         -2.949714       0.624122       1.967434
C         -3.087591       0.823422      -0.581695
S         -4.186228      -0.609449      -0.815704
C         -5.761342       0.058247      -0.290605
C         -6.876230      -0.957553      -0.377693
O         -5.923524       1.199955       0.095749
N          0.061981      -0.092883      -0.063583
C          0.663674       1.110419      -0.528720
C          0.082256       2.267164      -1.045588
C          0.925602       3.296680      -1.484682
C          2.312138       3.164572      -1.432614
C          2.885359       1.986128      -0.933892
C          2.061951       0.965129      -0.483500
C          2.427942      -0.379396       0.120311
C          2.597303      -0.212572       1.663794
C          3.774455       0.651797       2.109486
C          3.665472      -1.025519      -0.524241
C          3.967352      -2.447811      -0.046478
C          1.098632      -1.160951      -0.088092
C          0.906103      -1.911609      -1.424404
N          0.099269      -2.996324      -1.308679
O          1.397743      -1.544493      -2.489753
H         -1.629113       1.711125       0.683312
H         -2.267407       0.617354       2.822693
H         -3.634660       1.470124       2.072940
H         -3.531070      -0.300301       1.984196
H         -3.745232       1.694280      -0.505260
H         -2.503884       0.901895      -1.501675
H         -7.693467      -0.535362      -0.971326
H         -7.254619      -1.144131       0.633455
H         -6.549330      -1.901925      -0.819094
H         -0.987541       2.385325      -1.148530
H          0.480670       4.200548      -1.891446
H          2.949075       3.967761      -1.792149
H          3.964945       1.871597      -0.910605
H          2.687644      -1.211963       2.105004
H          1.667445       0.214274       2.059395
H          3.773440       0.749964       3.200365
H          3.716436       1.659147       1.684637
H          4.735550       0.215878       1.818495
H          3.527769      -1.023104      -1.607221
H          4.529594      -0.385201      -0.317149
H          4.195560      -2.482640       1.023752
H          3.124999      -3.124565      -0.230038
H          4.833522      -2.850158      -0.582389
H          0.904379      -1.842131       0.739192
H         -0.219848      -3.446067      -2.156289
H         -0.471885      -3.091984      -0.478037
