# Supplementary material for: Sustainable Joullié–Ugi and Continuous Flow Implementation Led to Novel Captopril-Inspired Broad-Spectrum Metallo-β-Lactamase Inhibitors
Source: J Med Chem. 2025 Aug 15;68(16):17236–57. doi: 10.1021/acs.jmedchem.5c00750 (PMC12406192; doi:10.1021/acs.jmedchem.5c00750)
Supplement: Supplementary file 3 [file jm5c00750_si_003.zip › SR-14b_c68_opt.xyz]

51
(S,R')-14b, optimized conformer 68 in methanol
O          1.095704      -1.917621      -2.163180
C          1.144468      -0.831188      -1.586680
C          2.440423      -0.035822      -1.519281
C          2.839634       0.537533      -2.882441
C          3.529910      -0.990075      -0.964488
S          4.733284      -0.124344       0.082608
C          3.758289       0.056749       1.565254
C          4.469916       0.803894       2.665327
O          2.622530      -0.375138       1.677672
N          0.065780      -0.384972      -0.846130
C         -0.368846       0.938436      -0.579378
C          0.230092       2.158722      -0.905759
C         -0.451379       3.341050      -0.598955
C         -1.714756       3.314694      -0.008145
C         -2.315815       2.086595       0.288668
C         -1.639363       0.903527       0.014359
C         -2.099663      -0.519640       0.257641
C         -3.524151      -0.803647      -0.268178
C         -3.792782      -0.399716      -1.718648
C         -2.006864      -0.861133       1.774773
C         -2.885896      -0.042187       2.720338
C         -1.032739      -1.336781      -0.572862
C         -0.576033      -2.631059       0.107434
N          0.528712      -2.572505       0.877737
O         -1.250126      -3.654552      -0.033626
H          2.320843       0.769700      -0.796299
H          2.095592       1.248354      -3.254746
H          2.938432      -0.269460      -3.615059
H          3.800361       1.056550      -2.802380
H          4.101808      -1.452535      -1.772060
H          3.100228      -1.787293      -0.356634
H          3.922563       1.732133       2.864044
H          4.446701       0.197739       3.576685
H          5.503856       1.043767       2.407223
H          1.181842       2.223153      -1.413592
H          0.010638       4.291518      -0.851630
H         -2.238973       4.242277       0.202881
H         -3.314962       2.058785       0.711620
H         -3.718683      -1.875097      -0.133393
H         -4.237143      -0.278927       0.375640
H         -3.618508       0.670495      -1.870445
H         -4.834586      -0.612726      -1.980594
H         -3.160875      -0.944027      -2.428657
H         -2.252244      -1.923484       1.891089
H         -0.964674      -0.743933       2.088682
H         -2.748322      -0.404296       3.745026
H         -3.950885      -0.127684       2.483628
H         -2.617111       1.017942       2.707834
H         -1.470007      -1.655828      -1.520743
H          0.830808      -3.409414       1.354108
H          1.072948      -1.728521       1.003711
