# Supplementary material for: Sustainable Joullié–Ugi and Continuous Flow Implementation Led to Novel Captopril-Inspired Broad-Spectrum Metallo-β-Lactamase Inhibitors
Source: J Med Chem. 2025 Aug 15;68(16):17236–57. doi: 10.1021/acs.jmedchem.5c00750 (PMC12406192; doi:10.1021/acs.jmedchem.5c00750)
Supplement: Supplementary file 3 [file jm5c00750_si_003.zip › SR-14b_c69_opt.xyz]

51
(S,R')-14b, optimized conformer 69 in methanol
O         -0.786093      -2.219689       0.336374
C         -0.816374      -0.994825       0.180424
C         -2.088709      -0.195495       0.444940
C         -2.798157      -0.720554       1.695301
C         -2.967213      -0.295821      -0.819810
S         -4.403337       0.818885      -0.794547
C         -5.744902      -0.311220      -0.422136
C         -7.075155       0.393307      -0.299007
O         -5.602363      -1.509797      -0.284812
N          0.310397      -0.321326      -0.224356
C          0.567107       1.058467      -0.441281
C         -0.290551       2.073956      -0.862984
C          0.232523       3.364960      -1.009733
C          1.579349       3.629442      -0.761238
C          2.438346       2.590865      -0.375445
C          1.931845       1.307959      -0.230213
C          2.650901       0.034052       0.175653
C          2.840296       0.012991       1.721761
C          1.580872       0.151602       2.579834
C          4.029605      -0.099694      -0.505493
C          4.731414      -1.447358      -0.314481
C          1.607265      -1.048311      -0.243684
C          1.742469      -1.646799      -1.660517
N          1.443104      -2.967695      -1.721208
O          2.056501      -0.979312      -2.644167
H         -1.823479       0.850654       0.613187
H         -3.077457      -1.769401       1.575783
H         -3.703661      -0.134349       1.876954
H         -2.148744      -0.627718       2.571101
H         -3.358138      -1.311604      -0.931024
H         -2.399574      -0.043643      -1.719440
H         -7.796160      -0.093847      -0.963208
H         -7.432825       0.278745       0.730299
H         -7.010202       1.456744      -0.540453
H         -1.329001       1.892763      -1.105357
H         -0.426461       4.164098      -1.337594
H          1.967361       4.636398      -0.885999
H          3.492412       2.788807      -0.201659
H          3.530941       0.831129       1.962341
H          3.351329      -0.918275       1.990432
H          1.017153       1.056694       2.330889
H          0.911604      -0.707418       2.469594
H          1.859766       0.211967       3.637178
H          4.669308       0.695715      -0.104191
H          3.907719       0.098998      -1.572334
H          5.676722      -1.457252      -0.867635
H          4.963027      -1.648595       0.735992
H          4.125833      -2.279894      -0.688286
H          1.556917      -1.854223       0.487607
H          0.949664      -3.397640      -0.950976
H          1.356811      -3.397423      -2.632353
