# Supplementary material for: Sustainable Joullié–Ugi and Continuous Flow Implementation Led to Novel Captopril-Inspired Broad-Spectrum Metallo-β-Lactamase Inhibitors
Source: J Med Chem. 2025 Aug 15;68(16):17236–57. doi: 10.1021/acs.jmedchem.5c00750 (PMC12406192; doi:10.1021/acs.jmedchem.5c00750)
Supplement: Supplementary file 3 [file jm5c00750_si_003.zip › SR-14b_c70_opt.xyz]

51
(S,R')-14b, optimized conformer 70 in methanol
O         -0.611239      -2.836883      -0.141106
C         -0.839802      -1.632659       0.007989
C         -2.188610      -1.159481       0.549194
C         -2.477794      -1.902459       1.861471
C         -3.255513      -1.425169      -0.528339
S         -4.929600      -0.891933      -0.056593
C         -5.029518       0.716651      -0.829183
C         -6.339916       1.414786      -0.552690
O         -4.142296       1.201570      -1.506545
N          0.149067      -0.714392      -0.235876
C          0.143183       0.699219      -0.265996
C         -0.920850       1.567372      -0.507939
C         -0.672053       2.943562      -0.467711
C          0.606970       3.434170      -0.204449
C          1.674695       2.546345      -0.014966
C          1.450039       1.175821      -0.076220
C          2.423994       0.016942       0.080129
C          2.806748      -0.165640       1.573560
C          1.650360      -0.417721       2.543059
C          3.700553       0.118648      -0.791940
C          4.781753       1.114584      -0.364950
C          1.530477      -1.197598      -0.387671
C          1.750146      -1.650689      -1.842947
N          2.533480      -2.743646      -1.978985
O          1.257491      -1.051948      -2.797601
H         -2.155057      -0.090492       0.760790
H         -3.429756      -1.561168       2.278883
H         -2.532275      -2.981130       1.692173
H         -1.692145      -1.703913       2.597054
H         -3.017884      -0.906632      -1.461539
H         -3.320818      -2.497644      -0.730495
H         -6.133407       2.315702       0.035951
H         -6.781842       1.727311      -1.504172
H         -7.045041       0.783681      -0.006855
H         -1.911515       1.212280      -0.760367
H         -1.491981       3.631776      -0.654785
H          0.783308       4.505504      -0.167370
H          2.666425       2.937780       0.179810
H          3.334178       0.741016       1.888652
H          3.530414      -0.989430       1.638548
H          0.901957       0.379906       2.488794
H          2.027649      -0.453917       3.570381
H          1.144815      -1.368836       2.347699
H          3.394501       0.343803      -1.819381
H          4.156003      -0.878661      -0.815315
H          5.629970       1.038188      -1.054171
H          5.159012       0.910059       0.641179
H          4.434982       2.150222      -0.394713
H          1.673783      -2.054819       0.271512
H          2.745428      -3.092311      -2.902645
H          2.877536      -3.257702      -1.183293
