# Supplementary material for: Sustainable Joullié–Ugi and Continuous Flow Implementation Led to Novel Captopril-Inspired Broad-Spectrum Metallo-β-Lactamase Inhibitors
Source: J Med Chem. 2025 Aug 15;68(16):17236–57. doi: 10.1021/acs.jmedchem.5c00750 (PMC12406192; doi:10.1021/acs.jmedchem.5c00750)
Supplement: Supplementary file 3 [file jm5c00750_si_003.zip › SS-14b_c01_opt.xyz]

51
(S,S')-14b, optimized conformer 01 in methanol
O         -0.934238      -2.990252       0.407789
C         -0.940251      -1.758969       0.411958
C         -2.177669      -0.975350       0.854775
C         -2.141244      -0.792605       2.381480
C         -3.431122      -1.734386       0.392177
S         -4.956337      -0.769093       0.605120
C         -4.957317       0.183911      -0.910884
C         -6.112737       1.152760      -0.996053
O         -4.113433       0.064832      -1.778362
N          0.166081      -1.024686       0.054987
C          1.397653      -1.547331      -0.417916
C          1.696118      -2.837561      -0.857870
C          2.983263      -3.075320      -1.357007
C          3.935415      -2.057035      -1.418834
C          3.619564      -0.768813      -0.964626
C          2.351860      -0.518514      -0.457825
C          1.784351       0.744201       0.168978
C          2.250166       2.029464      -0.537712
C          1.814152       3.343018       0.117039
C          2.127252       0.750718       1.688489
C          3.612215       0.871791       2.023326
C          0.241153       0.456119       0.055258
C         -0.434380       1.071306      -1.184924
N         -0.324286       0.375914      -2.336542
O         -1.028345       2.146305      -1.099594
H         -2.193918       0.006124       0.375906
H         -2.107201      -1.768263       2.877212
H         -3.036709      -0.260924       2.717246
H         -1.265872      -0.217037       2.696744
H         -3.364317      -1.987166      -0.668223
H         -3.567598      -2.654947       0.963388
H         -6.622319       1.015205      -1.954949
H         -5.710404       2.171807      -0.969952
H         -6.824621       1.028711      -0.176615
H          0.953758      -3.622268      -0.821378
H          3.234013      -4.071591      -1.711443
H          4.924614      -2.261010      -1.818977
H          4.362878       0.021419      -1.009172
H          3.344036       2.004693      -0.587580
H          1.908138       1.998385      -1.578474
H          2.111847       4.188859      -0.511967
H          2.282543       3.481259       1.096423
H          0.729389       3.386127       0.245036
H          1.733174      -0.175261       2.124834
H          1.573504       1.573155       2.155648
H          3.752548       0.853908       3.109344
H          4.041320       1.806728       1.648901
H          4.187027       0.042528       1.599356
H         -0.277974       0.867692       0.918227
H          0.158544      -0.507776      -2.388252
H         -0.754284       0.739230      -3.174513
