# Supplementary material for: Sustainable Joullié–Ugi and Continuous Flow Implementation Led to Novel Captopril-Inspired Broad-Spectrum Metallo-β-Lactamase Inhibitors
Source: J Med Chem. 2025 Aug 15;68(16):17236–57. doi: 10.1021/acs.jmedchem.5c00750 (PMC12406192; doi:10.1021/acs.jmedchem.5c00750)
Supplement: Supplementary file 3 [file jm5c00750_si_003.zip › SS-14b_c02_opt.xyz]

51
(S,S')-14b, optimized conformer 02 in methanol
O         -0.713099      -2.960188      -0.070172
C         -0.761261      -1.745302       0.124352
C         -2.033884      -1.085634       0.662412
C         -2.042090      -1.170548       2.197612
C         -3.248334      -1.792417       0.038786
S         -4.815844      -0.942333       0.389252
C         -4.861401       0.239781      -0.955124
C         -6.061580       1.154508      -0.892742
O         -4.014011       0.299707      -1.825005
N          0.323293      -0.928879      -0.099047
C          1.579541      -1.338725      -0.613536
C          1.939778      -2.559191      -1.188936
C          3.254391      -2.701794      -1.648805
C          4.178721      -1.661799      -1.534925
C          3.799007      -0.445519      -0.952210
C          2.497132      -0.285866      -0.497814
C          1.880890       0.889083       0.240120
C          2.264216       2.238290      -0.408822
C          1.839610       3.503096       0.344727
C          2.344400       0.870583       1.724570
C          2.191121      -0.452762       2.475359
C          0.346386       0.532847       0.149996
C         -0.423837       1.305770      -0.937617
N         -0.358605       0.799500      -2.186973
O         -1.049033       2.327493      -0.654294
H         -2.075818      -0.036397       0.363163
H         -2.971960      -0.749032       2.591112
H         -1.966377      -2.214121       2.519631
H         -1.208810      -0.614229       2.636475
H         -3.154191      -1.841111      -1.048347
H         -3.354266      -2.807304       0.427484
H         -6.570047       1.140095      -1.861976
H         -6.761807       0.873752      -0.102484
H         -5.707539       2.175772      -0.712028
H          1.225021      -3.365144      -1.272967
H          3.553016      -3.642411      -2.103927
H          5.194205      -1.794200      -1.897594
H          4.521448       0.359674      -0.852368
H          3.355317       2.245414      -0.512587
H          1.868083       2.260651      -1.429994
H          2.054431       4.385508      -0.267953
H          2.387433       3.616096       1.284994
H          0.769185       3.501275       0.565143
H          1.796575       1.653523       2.260103
H          3.401497       1.165924       1.730953
H          1.145706      -0.766366       2.550586
H          2.574072      -0.345245       3.495564
H          2.748405      -1.259972       1.989956
H         -0.146046       0.767950       1.092096
H          0.132289      -0.056035      -2.395278
H         -0.865307       1.256207      -2.930896
