# Supplementary material for: Sustainable Joullié–Ugi and Continuous Flow Implementation Led to Novel Captopril-Inspired Broad-Spectrum Metallo-β-Lactamase Inhibitors
Source: J Med Chem. 2025 Aug 15;68(16):17236–57. doi: 10.1021/acs.jmedchem.5c00750 (PMC12406192; doi:10.1021/acs.jmedchem.5c00750)
Supplement: Supplementary file 3 [file jm5c00750_si_003.zip › SS-14b_c03_opt.xyz]

51
(S,S')-14b, optimized conformer 03 in methanol
O         -1.250303      -2.741643       0.958973
C         -1.141873      -1.517048       0.892252
C         -2.202013      -0.597412       1.504000
C         -1.933220      -0.450857       3.013510
C         -3.598687      -1.174043       1.260976
S         -4.023743      -1.277362      -0.506343
C         -4.535964       0.405871      -0.822847
C         -4.901357       0.651371      -2.267974
O         -4.588033       1.264810       0.037287
N         -0.053833      -0.916078       0.307245
C          1.018612      -1.583654      -0.339678
C          1.100104      -2.909443      -0.766785
C          2.250457      -3.300743      -1.463865
C          3.279185      -2.395774      -1.728624
C          3.182026      -1.069108      -1.285734
C          2.053037      -0.667384      -0.585294
C          1.732415       0.668106       0.065473
C          2.203910       1.871882      -0.769450
C          2.019709       3.245841      -0.119588
C          2.323463       0.683776       1.506564
C          3.847994       0.648454       1.588166
C          0.170203       0.546996       0.218716
C         -0.632908       1.188261      -0.929064
N         -0.783185       0.445399      -2.046099
O         -1.087215       2.326097      -0.809935
H         -2.171403       0.391812       1.044381
H         -1.971874      -1.428746       3.503907
H         -2.687084       0.199274       3.467904
H         -0.947019      -0.013324       3.198304
H         -3.673605      -2.193124       1.646011
H         -4.352532      -0.547357       1.742740
H         -5.936965       1.004619      -2.314371
H         -4.257269       1.446352      -2.658728
H         -4.791698      -0.242437      -2.886443
H          0.296791      -3.605885      -0.572339
H          2.331089      -4.327233      -1.811484
H          4.158439      -2.718014      -2.279362
H          3.984569      -0.367049      -1.490410
H          1.693519       1.844904      -1.738938
H          3.266168       1.725998      -0.993025
H          2.651727       3.361988       0.766298
H          2.299655       4.032619      -0.828363
H          0.980364       3.414179       0.174193
H          1.913475      -0.178097       2.047070
H          1.945273       1.577182       2.016472
H          4.304143       1.517808       1.103843
H          4.252985      -0.252381       1.116546
H          4.165798       0.647837       2.636226
H         -0.153625       1.041575       1.132068
H         -0.440513      -0.500374      -2.113306
H         -1.309198       0.821548      -2.821054
