# Supplementary material for: Sustainable Joullié–Ugi and Continuous Flow Implementation Led to Novel Captopril-Inspired Broad-Spectrum Metallo-β-Lactamase Inhibitors
Source: J Med Chem. 2025 Aug 15;68(16):17236–57. doi: 10.1021/acs.jmedchem.5c00750 (PMC12406192; doi:10.1021/acs.jmedchem.5c00750)
Supplement: Supplementary file 3 [file jm5c00750_si_003.zip › SS-14b_c04_opt.xyz]

51
(S,S')-14b, optimized conformer 04 in methanol
O          0.967337       3.012489       0.417949
C          0.951589       1.781604       0.395558
C          2.184810       0.971124       0.801729
C          2.177962       0.779733       2.328047
C          3.440895       1.710938       0.315882
S          4.957487       0.728134       0.509782
C          4.923295      -0.234186      -0.999748
C          6.065912      -1.216991      -1.097320
O          4.067068      -0.110494      -1.854309
N         -0.173644       1.071063       0.044827
C         -1.425804       1.622187      -0.326994
C         -1.726126       2.939297      -0.679615
C         -3.048086       3.239487      -1.026087
C         -4.036542       2.255129      -1.009579
C         -3.715951       0.939012      -0.651736
C         -2.403439       0.614311      -0.326676
C         -1.812696      -0.701251       0.161388
C         -2.211253      -1.953553      -0.651302
C         -3.646325      -2.463935      -0.494731
C         -2.155977      -0.843260       1.671742
C         -1.625241      -2.101850       2.359503
C         -0.267492      -0.403537       0.031455
C          0.400829      -1.024257      -1.207946
N          0.366780      -0.289600      -2.339142
O          0.916933      -2.139815      -1.136939
H          2.174137      -0.007266       0.317143
H          3.066080       0.222326       2.640481
H          2.180963       1.752926       2.829667
H          1.294805       0.226079       2.660275
H          3.597846       2.632200       0.880578
H          3.360094       1.959481      -0.744628
H          6.792875      -1.095741      -0.290824
H          5.652343      -2.231099      -1.057317
H          6.560669      -1.092092      -2.065660
H         -0.958589       3.699863      -0.681166
H         -3.301549       4.257948      -1.308116
H         -5.060489       2.506905      -1.271363
H         -4.497695       0.189647      -0.619191
H         -1.523924      -2.758198      -0.371666
H         -2.022952      -1.749366      -1.711448
H         -3.743904      -3.426419      -1.008462
H         -3.921297      -2.621883       0.552077
H         -4.380927      -1.787514      -0.937464
H         -3.246169      -0.799447       1.771646
H         -1.772245       0.047681       2.184776
H         -0.538822      -2.201281       2.258443
H         -1.851148      -2.064538       3.430360
H         -2.078614      -3.011377       1.954750
H          0.256522      -0.826649       0.884924
H         -0.024836       0.639027      -2.361611
H          0.814512      -0.642996      -3.171921
