# Supplementary material for: Sustainable Joullié–Ugi and Continuous Flow Implementation Led to Novel Captopril-Inspired Broad-Spectrum Metallo-β-Lactamase Inhibitors
Source: J Med Chem. 2025 Aug 15;68(16):17236–57. doi: 10.1021/acs.jmedchem.5c00750 (PMC12406192; doi:10.1021/acs.jmedchem.5c00750)
Supplement: Supplementary file 3 [file jm5c00750_si_003.zip › SS-14b_c06_opt.xyz]

51
(S,S')-14b, optimized conformer 06 in methanol
O          1.998284       1.078544       1.615881
C          1.440558       0.111471       1.099137
C          2.050590      -1.290598       1.194007
C          1.762353      -1.868536       2.591910
C          3.560390      -1.223633       0.942334
S          3.939012      -0.699735      -0.761967
C          5.029254       0.696047      -0.498582
C          5.411174       1.375992      -1.793236
O          5.418099       1.064875       0.592072
N          0.232600       0.229800       0.454897
C         -0.471033       1.439881       0.223342
C         -0.012178       2.754440       0.312948
C         -0.892294       3.778978      -0.058729
C         -2.182800       3.496817      -0.508981
C         -2.628017       2.169559      -0.586495
C         -1.771559       1.142981      -0.213591
C         -2.019360      -0.354287      -0.129777
C         -2.892063      -0.887440      -1.279482
C         -3.264984      -2.370141      -1.196046
C         -2.617995      -0.690452       1.268564
C         -4.010036      -0.122570       1.536131
C         -0.540705      -0.892124      -0.129299
C         -0.004341      -1.299464      -1.514819
N          0.407473      -0.296344      -2.318345
O          0.022528      -2.484699      -1.848238
H          1.611952      -1.956141       0.447558
H          0.684775      -1.947705       2.768302
H          2.191705      -1.224168       3.365328
H          2.199654      -2.867341       2.684577
H          4.043231      -0.497870       1.601446
H          4.006907      -2.208497       1.099813
H          4.968919       2.378764      -1.797768
H          5.062881       0.828829      -2.672499
H          6.499419       1.486027      -1.830934
H          0.991943       2.970324       0.650109
H         -0.552923       4.809881      -0.003339
H         -2.845663       4.306433      -0.801150
H         -3.633172       1.952008      -0.934806
H         -2.382028      -0.682563      -2.227530
H         -3.810788      -0.291668      -1.305602
H         -3.799849      -2.670998      -2.103262
H         -2.377948      -3.002942      -1.105287
H         -3.921532      -2.574670      -0.344684
H         -1.922123      -0.317436       2.030034
H         -2.636258      -1.781152       1.374600
H         -4.338212      -0.397569       2.544158
H         -4.016264       0.969935       1.470189
H         -4.751747      -0.508237       0.829292
H         -0.467442      -1.776968       0.499288
H          0.799435      -0.519118      -3.221587
H          0.430157       0.663455      -2.009903
