# Supplementary material for: Sustainable Joullié–Ugi and Continuous Flow Implementation Led to Novel Captopril-Inspired Broad-Spectrum Metallo-β-Lactamase Inhibitors
Source: J Med Chem. 2025 Aug 15;68(16):17236–57. doi: 10.1021/acs.jmedchem.5c00750 (PMC12406192; doi:10.1021/acs.jmedchem.5c00750)
Supplement: Supplementary file 3 [file jm5c00750_si_003.zip › SS-14b_c08_opt.xyz]

51
(S,S')-14b, optimized conformer 08 in methanol
O          1.877979       1.185675       1.465905
C          1.316456       0.185501       1.021900
C          1.937917      -1.203868       1.198347
C          1.685287      -1.693298       2.636225
C          3.443856      -1.142956       0.919107
S          3.803587      -0.709154      -0.814154
C          4.896065       0.698160      -0.635020
C          5.266059       1.307852      -1.967576
O          5.294001       1.125401       0.430801
N          0.099357       0.258208       0.385470
C         -0.611918       1.449906       0.095237
C         -0.166388       2.772452       0.141134
C         -1.066294       3.777632      -0.232645
C         -2.367603       3.471681      -0.635615
C         -2.796193       2.138195      -0.674152
C         -1.913129       1.129588      -0.313994
C         -2.162646      -0.363514      -0.197140
C         -2.954978      -0.908862      -1.406280
C         -3.396823      -2.373921      -1.326905
C         -2.941140      -0.659080       1.116408
C         -2.372292      -0.058156       2.402275
C         -0.686431      -0.909288      -0.083448
C         -0.116377      -1.484713      -1.393922
N          0.369327      -0.586761      -2.276554
O         -0.128166      -2.698083      -1.602505
H          1.492063      -1.921164       0.506441
H          0.613936      -1.788950       2.838472
H          2.148088      -2.673324       2.786750
H          2.110573      -0.989120       3.357846
H          3.931415      -0.381712       1.533220
H          3.896665      -2.116260       1.123449
H          4.919561       0.708737      -2.813036
H          4.813218       2.304208      -2.026555
H          6.352883       1.426684      -2.016471
H          0.839518       3.008458       0.457859
H         -0.737953       4.813305      -0.207918
H         -3.050193       4.267564      -0.920047
H         -3.811858       1.900828      -0.977961
H         -3.847256      -0.281475      -1.513940
H         -2.364021      -0.745133      -2.313967
H         -4.157326      -2.525537      -0.555178
H         -3.835077      -2.678362      -2.283651
H         -2.554676      -3.038655      -1.118133
H         -3.963832      -0.288844       0.968607
H         -3.014170      -1.746097       1.229832
H         -3.025282      -0.305004       3.245882
H         -1.377248      -0.449049       2.635284
H         -2.298269       1.032072       2.341693
H         -0.642989      -1.716472       0.646253
H          0.450808       0.392520      -2.051208
H          0.801906      -0.917814      -3.126427
