# Supplementary material for: Sustainable Joullié–Ugi and Continuous Flow Implementation Led to Novel Captopril-Inspired Broad-Spectrum Metallo-β-Lactamase Inhibitors
Source: J Med Chem. 2025 Aug 15;68(16):17236–57. doi: 10.1021/acs.jmedchem.5c00750 (PMC12406192; doi:10.1021/acs.jmedchem.5c00750)
Supplement: Supplementary file 3 [file jm5c00750_si_003.zip › SS-14b_c10_opt.xyz]

51
(S,S')-14b, optimized conformer 10 in methanol
O         -1.197319      -2.791967       0.143583
C         -1.110623      -1.597935       0.429571
C         -2.210043      -0.908596       1.243359
C         -2.007287      -1.208140       2.740268
C         -3.584871      -1.410433       0.791568
S         -3.954173      -1.036102      -0.950754
C         -4.489037       0.663764      -0.817820
C         -4.858935       1.273596      -2.149922
O         -4.561695       1.264047       0.237939
N         -0.023013      -0.838310       0.062918
C          1.090166      -1.295555      -0.687525
C          1.216314      -2.478262      -1.419651
C          2.423576      -2.710825      -2.086780
C          3.474227      -1.795583      -2.012347
C          3.328432      -0.614909      -1.273255
C          2.126161      -0.351849      -0.625398
C          1.748605       0.808311       0.280427
C          2.022133       2.216826      -0.306748
C          3.474547       2.693969      -0.384483
C          2.456410       0.657623       1.653621
C          2.221684      -0.658026       2.396361
C          0.191514       0.571451       0.454616
C         -0.685801       1.544158      -0.353877
N         -0.981599       1.172391      -1.616870
O         -1.062322       2.602954       0.148127
H         -2.188379       0.172239       1.096792
H         -1.056234      -0.806747       3.102321
H         -2.013895      -2.288140       2.917737
H         -2.811241      -0.751185       3.325223
H         -3.650369      -2.496717       0.881047
H         -4.367552      -0.949270       1.397984
H         -4.363595       2.244939      -2.245026
H         -4.587926       0.634034      -2.993175
H         -5.941041       1.446445      -2.164329
H          0.406550      -3.192187      -1.460604
H          2.539768      -3.624012      -2.664371
H          4.410735      -1.998062      -2.524505
H          4.160471       0.075325      -1.199727
H          1.584724       2.259322      -1.310630
H          1.463007       2.932893       0.305093
H          4.085138       2.083213      -1.053668
H          3.490318       3.716521      -0.777497
H          3.958404       2.715037       0.596109
H          3.531777       0.768148       1.480044
H          2.149784       1.503464       2.283355
H          2.530455      -1.517632       1.792691
H          1.172549      -0.801411       2.670681
H          2.804799      -0.671234       3.322912
H         -0.082236       0.726709       1.497577
H         -1.554512       1.774399      -2.189091
H         -0.718529       0.271332      -1.983873
