# Supplementary material for: Sustainable Joullié–Ugi and Continuous Flow Implementation Led to Novel Captopril-Inspired Broad-Spectrum Metallo-β-Lactamase Inhibitors
Source: J Med Chem. 2025 Aug 15;68(16):17236–57. doi: 10.1021/acs.jmedchem.5c00750 (PMC12406192; doi:10.1021/acs.jmedchem.5c00750)
Supplement: Supplementary file 3 [file jm5c00750_si_003.zip › SS-14b_c11_opt.xyz]

51
(S,S')-14b, optimized conformer 11 in methanol
O          1.339358       2.703854       1.007133
C          1.188180       1.487706       0.891915
C          2.229656       0.509324       1.441167
C          1.966089       0.287169       2.942906
C          3.640228       1.060756       1.223678
S          4.072085       1.247861      -0.534987
C          4.514927      -0.433538      -0.948738
C          4.909113      -0.602917      -2.397374
O          4.508758      -1.346489      -0.144320
N          0.066239       0.944051       0.311220
C         -1.031742       1.668912      -0.217005
C         -1.108094       3.028534      -0.524534
C         -2.307315       3.512752      -1.058488
C         -3.395271       2.664557      -1.266806
C         -3.299804       1.303122      -0.949984
C         -2.109218       0.797014      -0.439824
C         -1.769874      -0.605000       0.047262
C         -2.179137      -1.755559      -0.899379
C         -3.671534      -2.082766      -1.001377
C         -2.370175      -0.771522       1.472331
C         -2.114825      -2.119123       2.148814
C         -0.199237      -0.503810       0.181841
C          0.579770      -1.146118      -0.979338
N          0.830587      -0.355947      -2.044319
O          0.923271      -2.326446      -0.913844
H          2.170709      -0.452101       0.928746
H          2.044024       1.233959       3.486781
H          0.966042      -0.123554       3.113512
H          2.698904      -0.414359       3.352960
H          4.377147       0.390856       1.672316
H          3.742149       2.056099       1.661096
H          4.782256       0.314542      -2.976721
H          5.958076      -0.916267      -2.439493
H          4.302055      -1.402023      -2.835031
H         -0.265307       3.682312      -0.351439
H         -2.385850       4.567223      -1.309361
H         -4.322855       3.058238      -1.672999
H         -4.159938       0.660453      -1.093965
H         -1.798100      -1.527954      -1.901456
H         -1.648319      -2.654647      -0.571350
H         -3.799346      -2.999538      -1.587057
H         -4.238750      -1.297496      -1.506179
H         -4.129312      -2.252851      -0.022614
H         -1.971648       0.037334       2.097741
H         -3.448740      -0.592096       1.402416
H         -1.046631      -2.354076       2.214147
H         -2.601397      -2.942190       1.617350
H         -2.508255      -2.103111       3.170646
H          0.123192      -1.031164       1.076303
H          0.597679       0.624723      -2.049178
H          1.350157      -0.728714      -2.825107
