# Supplementary material for: Sustainable Joullié–Ugi and Continuous Flow Implementation Led to Novel Captopril-Inspired Broad-Spectrum Metallo-β-Lactamase Inhibitors
Source: J Med Chem. 2025 Aug 15;68(16):17236–57. doi: 10.1021/acs.jmedchem.5c00750 (PMC12406192; doi:10.1021/acs.jmedchem.5c00750)
Supplement: Supplementary file 3 [file jm5c00750_si_003.zip › SS-14b_c12_opt.xyz]

51
(S,S')-14b, optimized conformer 12 in methanol
O          0.746323       3.043750       0.007991
C          0.785875       1.824762       0.174400
C          2.061418       1.140473       0.673438
C          2.100352       1.223806       2.208835
C          3.272808       1.823223       0.019697
S          4.840082       0.970491       0.366475
C          4.836325      -0.276891      -0.917983
C          6.031490      -1.197833      -0.846289
O          3.962769      -0.372135      -1.758380
N         -0.311901       1.021840      -0.042555
C         -1.607307       1.470597      -0.410130
C         -1.998559       2.712730      -0.914768
C         -3.355040       2.901853      -1.203972
C         -4.290332       1.886575      -0.990661
C         -3.877971       0.647933      -0.484021
C         -2.533217       0.440882      -0.205292
C         -1.867273      -0.771158       0.415269
C         -2.144835      -0.716011       1.948720
C         -1.559412      -1.862640       2.774228
C         -2.358434      -2.121125      -0.151818
C         -2.555052      -2.220904      -1.667006
C         -0.341261      -0.441005       0.189266
C          0.368522      -1.240773      -0.913215
N          0.541804      -0.621332      -2.098024
O          0.755127      -2.386535      -0.679758
H          2.077552       0.091941       0.371008
H          2.077827       2.269937       2.530668
H          3.016451       0.760557       2.586960
H          1.247466       0.707846       2.660130
H          3.392500       2.844716       0.386698
H          3.162252       1.851341      -1.066804
H          6.519880      -1.221545      -1.825716
H          5.675068      -2.209536      -0.622186
H          6.750180      -0.893535      -0.081763
H         -1.276150       3.500749      -1.072944
H         -3.679493       3.859632      -1.602135
H         -5.338865       2.056370      -1.218942
H         -4.603110      -0.142338      -0.309891
H         -3.233446      -0.690152       2.078374
H         -1.767846       0.243297       2.325940
H         -2.018853      -2.822229       2.519888
H         -0.477097      -1.962990       2.633199
H         -1.734372      -1.680721       3.839896
H         -3.317623      -2.334673       0.336695
H         -1.669007      -2.903918       0.176483
H         -1.629417      -2.059346      -2.222701
H         -3.287801      -1.492796      -2.026805
H         -2.923203      -3.220906      -1.921475
H          0.205880      -0.683973       1.098147
H          0.257806       0.334281      -2.244263
H          1.071109      -1.082598      -2.822906
