# Supplementary material for: Sustainable Joullié–Ugi and Continuous Flow Implementation Led to Novel Captopril-Inspired Broad-Spectrum Metallo-β-Lactamase Inhibitors
Source: J Med Chem. 2025 Aug 15;68(16):17236–57. doi: 10.1021/acs.jmedchem.5c00750 (PMC12406192; doi:10.1021/acs.jmedchem.5c00750)
Supplement: Supplementary file 3 [file jm5c00750_si_003.zip › SS-14b_c13_opt.xyz]

51
(S,S')-14b, optimized conformer 13 in methanol
O          1.997626       0.715786       1.603648
C          1.469913      -0.200333       0.977172
C          2.161068      -1.558244       0.848050
C          2.820508      -1.958859       2.169514
C          3.166947      -1.540401      -0.328900
S          4.519837      -0.331100      -0.205584
C          3.824087       1.074661      -1.051579
C          4.721824       2.286869      -1.008606
O          2.736667       1.072211      -1.601731
N          0.266456      -0.029792       0.322217
C         -0.427180       1.202356       0.231047
C          0.091788       2.492580       0.348937
C         -0.788989       3.568684       0.202482
C         -2.147209       3.356775      -0.041376
C         -2.647524       2.053966      -0.160587
C         -1.780957       0.971397      -0.046493
C         -2.073224      -0.519861      -0.086671
C         -2.744361      -0.964182       1.241514
C         -1.957858      -0.692023       2.525227
C         -2.920568      -0.987987      -1.295687
C         -4.416428      -0.661613      -1.290043
C         -0.607106      -1.120611      -0.160012
C         -0.205609      -1.646235      -1.547301
N          0.394737      -0.762591      -2.374713
O         -0.464521      -2.808065      -1.864284
H          1.435075      -2.330203       0.577484
H          2.076458      -2.016692       2.969868
H          3.580179      -1.229508       2.461026
H          3.295043      -2.939760       2.065827
H          3.655705      -2.516743      -0.387230
H          2.663365      -1.348996      -1.277561
H          4.280012       3.008937      -0.311683
H          4.753644       2.747312      -2.000386
H          5.733348       2.047678      -0.671971
H          1.141555       2.650881       0.550592
H         -0.404939       4.581910       0.286535
H         -2.821485       4.203212      -0.138385
H         -3.707284       1.902513      -0.328374
H         -3.707538      -0.447450       1.308689
H         -2.966311      -2.036863       1.162352
H         -1.024700      -1.262824       2.572833
H         -1.709029       0.369647       2.624713
H         -2.558067      -0.978261       3.395140
H         -2.812368      -2.075591      -1.361871
H         -2.471917      -0.576326      -2.207161
H         -4.878104      -1.097980      -2.182703
H         -4.616554       0.412087      -1.316985
H         -4.928677      -1.082188      -0.419924
H         -0.545903      -1.980543       0.505908
H          0.733176      -1.104129      -3.263596
H          0.815379       0.086486      -2.019364
