# Supplementary material for: Sustainable Joullié–Ugi and Continuous Flow Implementation Led to Novel Captopril-Inspired Broad-Spectrum Metallo-β-Lactamase Inhibitors
Source: J Med Chem. 2025 Aug 15;68(16):17236–57. doi: 10.1021/acs.jmedchem.5c00750 (PMC12406192; doi:10.1021/acs.jmedchem.5c00750)
Supplement: Supplementary file 3 [file jm5c00750_si_003.zip › SS-14b_c14_opt.xyz]

51
(S,S')-14b, optimized conformer 14 in methanol
O          0.511768       2.853059      -0.630974
C          0.732965       1.846913       0.055019
C          2.143881       1.510346       0.517342
C          2.578431       2.457407       1.642835
C          3.068044       1.597484      -0.712199
S          4.703083       0.864395      -0.410031
C          4.320916      -0.871838      -0.621516
C          5.511043      -1.771389      -0.386421
O          3.215178      -1.282258      -0.919723
N         -0.280988       0.979969       0.367265
C         -0.305321      -0.205326       1.150790
C          0.446481      -0.540889       2.273904
C          0.182594      -1.765508       2.901547
C         -0.824253      -2.610506       2.434660
C         -1.597787      -2.240334       1.324565
C         -1.337253      -1.036700       0.686190
C         -2.001580      -0.405987      -0.527047
C         -3.518079      -0.649187      -0.592538
C         -4.239876       0.107492      -1.709879
C         -1.276089      -0.904093      -1.817066
C         -1.418195      -2.394208      -2.118636
C         -1.583687       1.085221      -0.342292
C         -2.485896       1.987724       0.528318
N         -2.397915       3.298543       0.188542
O         -3.179568       1.572545       1.454385
H          2.171665       0.479062       0.868909
H          1.925083       2.363576       2.515912
H          2.542049       3.495874       1.298473
H          3.601711       2.226952       1.954618
H          2.635656       1.065031      -1.562540
H          3.245673       2.635534      -1.001759
H          6.433491      -1.210598      -0.218444
H          5.631698      -2.432264      -1.250785
H          5.305091      -2.396241       0.489879
H          1.193076       0.126219       2.686571
H          0.760253      -2.042801       3.778943
H         -1.023477      -3.549339       2.943684
H         -2.399267      -2.885942       0.977937
H         -3.949947      -0.378415       0.372750
H         -3.684088      -1.724364      -0.719734
H         -3.893818      -0.196467      -2.703113
H         -4.096439       1.190686      -1.623700
H         -5.316890      -0.085029      -1.661876
H         -1.651214      -0.319719      -2.665261
H         -0.211524      -0.658438      -1.721374
H         -0.832294      -2.652471      -3.007256
H         -1.051851      -3.007525      -1.289008
H         -2.457784      -2.675417      -2.315418
H         -1.408515       1.571791      -1.301536
H         -2.813132       3.980391       0.809170
H         -1.623120       3.597026      -0.392098
