# Supplementary material for: Sustainable Joullié–Ugi and Continuous Flow Implementation Led to Novel Captopril-Inspired Broad-Spectrum Metallo-β-Lactamase Inhibitors
Source: J Med Chem. 2025 Aug 15;68(16):17236–57. doi: 10.1021/acs.jmedchem.5c00750 (PMC12406192; doi:10.1021/acs.jmedchem.5c00750)
Supplement: Supplementary file 3 [file jm5c00750_si_003.zip › SS-14b_c16_opt.xyz]

51
(S,S')-14b, optimized conformer 16 in methanol
O          2.125298       0.527251       1.746386
C          1.535543      -0.288741       1.041331
C          2.134191      -1.670777       0.775958
C          2.779717      -2.238274       2.041637
C          3.128256      -1.605020      -0.409528
S          4.560927      -0.505796      -0.190011
C          3.961322       1.014015      -0.901052
C          4.941436       2.152896      -0.761131
O          2.874248       1.135804      -1.438385
N          0.347714       0.024870       0.411432
C         -0.247054       1.310738       0.409924
C          0.369928       2.544711       0.618762
C         -0.419836       3.695267       0.528570
C         -1.784847       3.608586       0.249426
C         -2.385407       2.360036       0.041824
C         -1.610976       1.205783       0.103002
C         -2.015249      -0.256970      -0.019780
C         -2.940807      -0.590743      -1.210615
C         -4.398256      -0.129966      -1.116719
C         -2.623832      -0.696449       1.342176
C         -3.076491      -2.154549       1.430311
C         -0.598074      -0.948971      -0.172783
C         -0.250347      -1.355313      -1.612925
N          0.405914      -0.437985      -2.357011
O         -0.602999      -2.454744      -2.042290
H          1.356714      -2.364849       0.444166
H          3.189369      -3.232351       1.836213
H          2.042456      -2.326819       2.845415
H          3.587970      -1.590046       2.388757
H          3.549128      -2.601432      -0.569351
H          2.630961      -1.288680      -1.327626
H          4.549107       2.844855      -0.006471
H          5.008032       2.689536      -1.712111
H          5.932914       1.816817      -0.448628
H          1.425796       2.605148       0.841327
H          0.041513       4.667290       0.682007
H         -2.387513       4.510932       0.193635
H         -3.449644       2.306403      -0.153164
H         -2.494877      -0.171039      -2.119635
H         -2.928967      -1.676713      -1.342279
H         -4.962798      -0.551443      -1.955569
H         -4.882933      -0.464762      -0.195052
H         -4.500141       0.955979      -1.174585
H         -3.468935      -0.033554       1.558700
H         -1.876739      -0.494401       2.120302
H         -3.421152      -2.377277       2.445658
H         -3.900814      -2.369358       0.743988
H         -2.264276      -2.853210       1.200522
H         -0.587466      -1.872378       0.402513
H          0.707371      -0.709986      -3.282474
H          0.894596       0.335676      -1.924777
