# Supplementary material for: Sustainable Joullié–Ugi and Continuous Flow Implementation Led to Novel Captopril-Inspired Broad-Spectrum Metallo-β-Lactamase Inhibitors
Source: J Med Chem. 2025 Aug 15;68(16):17236–57. doi: 10.1021/acs.jmedchem.5c00750 (PMC12406192; doi:10.1021/acs.jmedchem.5c00750)
Supplement: Supplementary file 3 [file jm5c00750_si_003.zip › SS-14b_c17_opt.xyz]

51
(S,S')-14b, optimized conformer 17 in methanol
O         -2.005425       1.051364      -1.355103
C         -1.414707       0.101128      -0.841392
C         -2.014910      -1.306562      -0.879071
C         -1.718748      -1.942045      -2.251144
C         -3.527255      -1.246427      -0.638448
S         -3.934717      -0.692610       1.061432
C         -4.806511       0.873021       0.963853
C         -5.169017       1.451862      -0.377305
O         -5.084688       1.398160       2.027839
N         -0.182509       0.246993      -0.248617
C          0.559047       1.456932      -0.188982
C          0.107266       2.770120      -0.332060
C          1.048669       3.799377      -0.217262
C          2.396774       3.524058       0.025075
C          2.828854       2.199937       0.168187
C          1.902587       1.169026       0.072573
C          2.135719      -0.327901       0.122775
C          3.113431      -0.774775       1.231422
C          2.970742      -0.114897       2.605763
C          2.688531      -0.758175      -1.269986
C          3.006310      -2.245611      -1.428998
C          0.657422      -0.871735       0.241238
C          0.241644      -1.388581       1.625641
N         -0.523364      -0.570132       2.376251
O          0.609355      -2.505387       1.991998
H         -1.576116      -1.934995      -0.100722
H         -0.641460      -2.021032      -2.427218
H         -2.147606      -2.947425      -2.300318
H         -2.153172      -1.335306      -3.051699
H         -3.954778      -2.246108      -0.750230
H         -4.006123      -0.584849      -1.358479
H         -4.269168       1.599328      -0.981660
H         -5.832283       0.770201      -0.920450
H         -5.678180       2.404316      -0.216761
H         -0.934330       2.982258      -0.528038
H          0.718053       4.829494      -0.320077
H          3.111595       4.338237       0.105764
H          3.877241       1.981904       0.352279
H          4.124636      -0.575352       0.854509
H          3.037598      -1.859942       1.341057
H          1.994823      -0.296251       3.060135
H          3.730971      -0.517887       3.283954
H          3.112631       0.968179       2.549553
H          3.594105      -0.167882      -1.454596
H          1.960363      -0.450477      -2.031547
H          2.143990      -2.879508      -1.192353
H          3.833873      -2.555129      -0.784132
H          3.292852      -2.456538      -2.464707
H          0.549466      -1.731002      -0.418274
H         -0.877180      -0.901648       3.261674
H         -0.896306       0.290250       2.006663
