# Supplementary material for: Sustainable Joullié–Ugi and Continuous Flow Implementation Led to Novel Captopril-Inspired Broad-Spectrum Metallo-β-Lactamase Inhibitors
Source: J Med Chem. 2025 Aug 15;68(16):17236–57. doi: 10.1021/acs.jmedchem.5c00750 (PMC12406192; doi:10.1021/acs.jmedchem.5c00750)
Supplement: Supplementary file 3 [file jm5c00750_si_003.zip › SS-14b_c19_opt.xyz]

51
(S,S')-14b, optimized conformer 19 in methanol
O          1.243488       2.569759       0.000066
C          1.044967       1.358322      -0.092425
C          2.205547       0.360739      -0.041732
C          2.526025       0.040500       1.427281
C          3.402341       0.969728      -0.790227
S          4.768023      -0.208967      -1.012561
C          5.944167       0.339195       0.221765
C          7.182599      -0.525339       0.264581
O          5.770033       1.299083       0.946904
N         -0.221493       0.835293      -0.206674
C         -1.425779       1.578867      -0.308822
C         -1.601638       2.942633      -0.547037
C         -2.912359       3.417506      -0.684037
C         -4.007441       2.557580      -0.591586
C         -3.811325       1.191592      -0.344483
C         -2.519481       0.706002      -0.196291
C         -2.038056      -0.691618       0.155984
C         -2.860662      -1.801502      -0.522344
C         -2.503803      -3.234316      -0.117403
C         -2.013209      -0.841131       1.706455
C         -3.378255      -0.796808       2.389477
C         -0.538319      -0.609031      -0.313807
C         -0.280956      -1.151330      -1.732649
N         -0.537762      -0.306482      -2.754325
O          0.136204      -2.298160      -1.895182
H          1.931291      -0.565614      -0.552514
H          3.368805      -0.654231       1.484903
H          1.669248      -0.420964       1.927652
H          2.790485       0.955511       1.965092
H          3.106504       1.284713      -1.794020
H          3.807706       1.831543      -0.255907
H          8.065040       0.115242       0.167704
H          7.227627      -1.016592       1.242943
H          7.190615      -1.285986      -0.519606
H         -0.752099       3.605411      -0.631206
H         -3.070843       4.475232      -0.876698
H         -5.015170       2.945524      -0.710663
H         -4.664595       0.524502      -0.268946
H         -3.916582      -1.621569      -0.293651
H         -2.772083      -1.686441      -1.608717
H         -2.744953      -3.429311       0.932101
H         -1.441413      -3.441477      -0.270683
H         -3.075273      -3.945365      -0.723630
H         -1.508800      -1.784165       1.946253
H         -1.381328      -0.040655       2.110313
H         -4.030336      -1.609777       2.054343
H         -3.256483      -0.894628       3.473453
H         -3.891762       0.150107       2.195927
H          0.092618      -1.192159       0.353844
H         -0.407531      -0.626409      -3.702995
H         -0.893553       0.625433      -2.606220
