# Supplementary material for: Sustainable Joullié–Ugi and Continuous Flow Implementation Led to Novel Captopril-Inspired Broad-Spectrum Metallo-β-Lactamase Inhibitors
Source: J Med Chem. 2025 Aug 15;68(16):17236–57. doi: 10.1021/acs.jmedchem.5c00750 (PMC12406192; doi:10.1021/acs.jmedchem.5c00750)
Supplement: Supplementary file 3 [file jm5c00750_si_003.zip › SS-14b_c20_opt.xyz]

51
(S,S')-14b, optimized conformer 20 in methanol
O         -0.433202       3.179234      -0.533872
C          0.201799       2.272700       0.011479
C          1.715852       2.359996       0.218416
C          2.233082       3.782086       0.008221
C          2.395671       1.349804      -0.729464
S          4.075816       0.917311      -0.177609
C          4.032053      -0.871069      -0.321323
C          5.282654      -1.523011       0.216979
O          3.096895      -1.490860      -0.786972
N         -0.434664       1.115457       0.396594
C          0.034307      -0.078525       1.017423
C          1.075049      -0.271563       1.922909
C          1.294904      -1.562474       2.418107
C          0.480573      -2.628225       2.038387
C         -0.580670      -2.416235       1.147258
C         -0.800944      -1.143848       0.640439
C         -1.849524      -0.661150      -0.346930
C         -3.221407      -1.329513      -0.157682
C         -4.338970      -0.760334      -1.034906
C         -1.306120      -0.849286      -1.798219
C         -1.087591      -2.294216      -2.240215
C         -1.825566       0.872464      -0.069783
C         -2.759275       1.412559       1.034211
N         -3.205228       2.669655       0.787129
O         -3.042319       0.782577       2.051432
H          1.932891       2.070330       1.247696
H          3.312051       3.812064       0.192689
H          2.046399       4.119905      -1.014778
H          1.747914       4.481148       0.694878
H          1.865826       0.395700      -0.776659
H          2.449683       1.764090      -1.739966
H          5.019487      -2.050034       1.141577
H          6.071737      -0.799087       0.433938
H          5.641606      -2.262559      -0.505036
H          1.705062       0.537635       2.266564
H          2.108431      -1.723054       3.120120
H          0.660894      -3.621136       2.440541
H         -1.228766      -3.240362       0.864535
H         -3.110163      -2.398994      -0.366235
H         -3.500378      -1.245479       0.894718
H         -5.287871      -1.257231      -0.806835
H         -4.138328      -0.904988      -2.101442
H         -4.481546       0.312871      -0.864807
H         -2.000179      -0.353954      -2.487087
H         -0.357543      -0.304571      -1.876617
H         -0.390251      -2.814791      -1.576226
H         -0.664002      -2.315130      -3.250047
H         -2.023611      -2.861577      -2.262836
H         -1.981108       1.441809      -0.985282
H         -3.686615       3.161008       1.528234
H         -2.744820       3.222857       0.076331
