# Supplementary material for: Sustainable Joullié–Ugi and Continuous Flow Implementation Led to Novel Captopril-Inspired Broad-Spectrum Metallo-β-Lactamase Inhibitors
Source: J Med Chem. 2025 Aug 15;68(16):17236–57. doi: 10.1021/acs.jmedchem.5c00750 (PMC12406192; doi:10.1021/acs.jmedchem.5c00750)
Supplement: Supplementary file 3 [file jm5c00750_si_003.zip › SS-14b_c21_opt.xyz]

51
(S,S')-14b, optimized conformer 21 in methanol
O          0.759350       2.804017      -0.974801
C          0.944969       1.964275      -0.085682
C          2.317199       1.792584       0.553285
C          2.665198       3.012915       1.418530
C          3.367382       1.591190      -0.547965
S          3.014764       0.154536      -1.612108
C          3.397695      -1.197740      -0.505675
C          3.044860      -2.547253      -1.084207
O          3.874417      -1.044207       0.602975
N         -0.070125       1.132947       0.309017
C         -0.125794       0.112162       1.296072
C          0.526824       0.031623       2.523651
C          0.258978      -1.073912       3.341221
C         -0.660741      -2.048436       2.953270
C         -1.344441      -1.927997       1.734596
C         -1.077713      -0.844811       0.909605
C         -1.662434      -0.477955      -0.445040
C         -3.162306      -0.793654      -0.568825
C         -3.816251      -0.296676      -1.860220
C         -0.827960      -1.172766      -1.565556
C         -0.897054      -2.697552      -1.591606
C         -1.304180       1.039659      -0.514762
C         -2.306603       2.049303       0.085676
N         -2.241467       3.268361      -0.506794
O         -3.055919       1.792080       1.025750
H          2.331565       0.897573       1.171669
H          3.656550       2.887464       1.864862
H          1.938229       3.138436       2.227586
H          2.665488       3.924620       0.813120
H          4.352910       1.445503      -0.099318
H          3.402984       2.449756      -1.222827
H          2.789668      -2.494798      -2.145133
H          3.883045      -3.233957      -0.932829
H          2.181560      -2.937552      -0.533102
H          1.198644       0.808036       2.868943
H          0.761864      -1.153688       4.300959
H         -0.865194      -2.891788       3.606853
H         -2.083699      -2.670099       1.448349
H         -3.287342      -1.879500      -0.496923
H         -3.675796      -0.362080       0.292497
H         -3.387633      -0.772804      -2.748067
H         -4.888416      -0.519693      -1.850601
H         -3.708173       0.787594      -1.978418
H         -1.157915      -0.773739      -2.531817
H          0.215842      -0.860765      -1.448131
H         -1.908284      -3.059624      -1.803485
H         -0.235932      -3.087421      -2.372861
H         -0.575667      -3.130058      -0.638530
H         -1.054963       1.342106      -1.531545
H         -2.731343       4.037527      -0.069890
H         -1.436630       3.486256      -1.081788
