# Supplementary material for: Sustainable Joullié–Ugi and Continuous Flow Implementation Led to Novel Captopril-Inspired Broad-Spectrum Metallo-β-Lactamase Inhibitors
Source: J Med Chem. 2025 Aug 15;68(16):17236–57. doi: 10.1021/acs.jmedchem.5c00750 (PMC12406192; doi:10.1021/acs.jmedchem.5c00750)
Supplement: Supplementary file 3 [file jm5c00750_si_003.zip › SS-14b_c23_opt.xyz]

51
(S,S')-14b, optimized conformer 23 in methanol
O          1.923664       1.065183       1.497762
C          1.390804       0.075267       0.999560
C          2.068494      -1.297023       1.077181
C          1.865647      -1.887642       2.484694
C          3.566446      -1.158341       0.781416
S          3.888290      -0.576682      -0.915381
C          4.955698       0.833221      -0.634365
C          5.304515       1.551627      -1.917443
O          5.355029       1.182800       0.458878
N          0.162912       0.142201       0.379855
C         -0.603558       1.320148       0.192791
C         -0.194504       2.649375       0.319810
C         -1.137849       3.651802       0.071235
C         -2.450162       3.333097      -0.280411
C         -2.841227       1.993750      -0.402538
C         -1.911328       0.982546      -0.185748
C         -2.100510      -0.525420      -0.190425
C         -2.865553      -0.964545       1.087093
C         -2.249695      -0.547491       2.422962
C         -2.796692      -1.098852      -1.451055
C         -4.303472      -0.875535      -1.602930
C         -0.600178      -1.026212      -0.109234
C         -0.041292      -1.576921      -1.433420
N          0.504435      -0.673478      -2.273686
O         -0.121592      -2.779154      -1.687636
H          1.638779      -1.986965       0.348123
H          2.374468      -2.853096       2.564113
H          2.273612      -1.211872       3.242574
H          0.804402      -2.045275       2.699373
H          4.035975      -0.429842       1.447081
H          4.056604      -2.127253       0.904294
H          6.391390       1.666623      -1.976738
H          4.938821       1.027771      -2.803770
H          4.859634       2.552552      -1.883288
H          0.818083       2.891119       0.609340
H         -0.838302       4.692526       0.161744
H         -3.174269       4.123611      -0.456758
H         -3.869476       1.757794      -0.650042
H         -3.873783      -0.542144       1.024731
H         -2.977953      -2.056407       1.051584
H         -1.267435      -0.999626       2.588998
H         -2.133768       0.539262       2.487614
H         -2.897283      -0.865753       3.246392
H         -2.290205      -0.694946      -2.334805
H         -2.612812      -2.178859      -1.455148
H         -4.567057       0.180766      -1.695121
H         -4.871976      -1.298105      -0.769619
H         -4.645176      -1.373941      -2.516780
H         -0.534761      -1.850662       0.600037
H          0.655008       0.284075      -1.996751
H          0.939148      -0.995068      -3.126153
