# Supplementary material for: Sustainable Joullié–Ugi and Continuous Flow Implementation Led to Novel Captopril-Inspired Broad-Spectrum Metallo-β-Lactamase Inhibitors
Source: J Med Chem. 2025 Aug 15;68(16):17236–57. doi: 10.1021/acs.jmedchem.5c00750 (PMC12406192; doi:10.1021/acs.jmedchem.5c00750)
Supplement: Supplementary file 3 [file jm5c00750_si_003.zip › SS-14b_c24_opt.xyz]

51
(S,S')-14b, optimized conformer 24 in methanol
O         -0.205513      -3.346616       0.250069
C         -0.532984      -2.163541       0.173979
C         -1.964794      -1.708245       0.503190
C         -2.637017      -2.732829       1.418120
C         -2.739722      -1.484536      -0.810552
S         -4.487523      -1.004361      -0.607022
C         -4.340478       0.651937       0.040207
C         -5.680777       1.303352       0.292849
O         -3.276651       1.200346       0.260719
N          0.380938      -1.191878      -0.174686
C          1.787742      -1.388626      -0.255753
C          2.508253      -2.568648      -0.437318
C          3.904356      -2.474626      -0.523432
C          4.552445      -1.242430      -0.439428
C          3.810595      -0.066017      -0.256435
C          2.428655      -0.142007      -0.161639
C          1.402931       0.951710       0.096828
C          1.751281       2.276045      -0.602408
C          0.814338       3.449294      -0.304247
C          1.219105       1.128206       1.632941
C          2.439421       1.665989       2.377167
C          0.105509       0.240180      -0.436724
C         -0.165883       0.512495      -1.932478
N          0.407218      -0.328661      -2.821158
O         -0.865269       1.465728      -2.274883
H         -1.913934      -0.751787       1.028400
H         -2.758592      -3.694889       0.912651
H         -3.622916      -2.368900       1.718847
H         -2.038365      -2.892984       2.318993
H         -2.777376      -2.411421      -1.391626
H         -2.278487      -0.713678      -1.428235
H         -6.519895       0.664783       0.007117
H         -5.725615       2.240989      -0.271120
H         -5.755305       1.546442       1.358322
H          2.003130      -3.520638      -0.517766
H          4.484560      -3.381586      -0.671105
H          5.634675      -1.190849      -0.519797
H          4.317408       0.892099      -0.191219
H          1.797453       2.100218      -1.683107
H          2.769341       2.550976      -0.305619
H          1.091039       4.312511      -0.919211
H          0.875967       3.759285       0.743593
H         -0.224744       3.196352      -0.529743
H          0.362053       1.791342       1.796399
H          0.940496       0.154146       2.052734
H          3.305771       1.008698       2.251968
H          2.224295       1.733685       3.448928
H          2.721285       2.665935       2.031920
H         -0.779391       0.578644       0.097463
H          0.266582      -0.166049      -3.807565
H          0.984385      -1.105585      -2.539124
