# Supplementary material for: Sustainable Joullié–Ugi and Continuous Flow Implementation Led to Novel Captopril-Inspired Broad-Spectrum Metallo-β-Lactamase Inhibitors
Source: J Med Chem. 2025 Aug 15;68(16):17236–57. doi: 10.1021/acs.jmedchem.5c00750 (PMC12406192; doi:10.1021/acs.jmedchem.5c00750)
Supplement: Supplementary file 3 [file jm5c00750_si_003.zip › SS-14b_c25_opt.xyz]

51
(S,S')-14b, optimized conformer 25 in methanol
O          0.843251       2.924596      -0.354878
C          0.878751       1.739557      -0.023012
C          2.148640       1.141463       0.588302
C          2.205576       1.496324       2.082669
C          3.361676       1.685841      -0.184964
S          4.912422       0.851341       0.264004
C          4.901237      -0.520996      -0.888073
C          6.064961      -1.462568      -0.688682
O          4.045188      -0.679125      -1.736674
N         -0.210803       0.907709      -0.159481
C         -1.478562       1.278865      -0.674234
C         -1.838923       2.459312      -1.328970
C         -3.170759       2.607116      -1.729911
C         -4.115131       1.613371      -1.469761
C         -3.734573       0.436571      -0.813139
C         -2.407825       0.255881      -0.436069
C         -1.776736      -0.888208       0.338174
C         -2.012899      -2.295688      -0.268312
C         -3.429636      -2.872381      -0.216546
C         -2.255354      -0.856461       1.813937
C         -2.030517       0.457526       2.562846
C         -0.240332      -0.507178       0.271263
C          0.610641      -1.412295      -0.637649
N          0.718668      -1.035239      -1.928484
O          1.139926      -2.424407      -0.177861
H          2.156709       0.055678       0.483211
H          2.175016       2.582421       2.215544
H          1.365723       1.058381       2.630039
H          3.131412       1.114417       2.523412
H          3.510046       2.748631       0.016512
H          3.232609       1.545943      -1.260774
H          5.674729      -2.414151      -0.309692
H          6.539842      -1.653030      -1.656088
H          6.801720      -1.073917       0.018298
H         -1.109687       3.235551      -1.509160
H         -3.468984       3.517625      -2.242877
H         -5.149749       1.751973      -1.770966
H         -4.481266      -0.315288      -0.586269
H         -1.341763      -2.984490       0.256361
H         -1.683908      -2.277940      -1.313368
H         -4.130480      -2.313335      -0.841256
H         -3.829971      -2.910016       0.800677
H         -3.408434      -3.899683      -0.596638
H         -3.327558      -1.077829       1.817934
H         -1.760860      -1.680989       2.344515
H         -0.969372       0.709088       2.654285
H         -2.435701       0.383754       3.577254
H         -2.530210       1.292327       2.060692
H          0.196240      -0.610774       1.264398
H          0.355820      -0.151916      -2.251476
H          1.359192      -1.533366      -2.529077
