# Supplementary material for: Sustainable Joullié–Ugi and Continuous Flow Implementation Led to Novel Captopril-Inspired Broad-Spectrum Metallo-β-Lactamase Inhibitors
Source: J Med Chem. 2025 Aug 15;68(16):17236–57. doi: 10.1021/acs.jmedchem.5c00750 (PMC12406192; doi:10.1021/acs.jmedchem.5c00750)
Supplement: Supplementary file 3 [file jm5c00750_si_003.zip › SS-14b_c26_opt.xyz]

51
(S,S')-14b, optimized conformer 26 in methanol
O          0.352474       3.063684       0.289185
C         -0.270352       2.097486      -0.155840
C         -1.760689       2.188508      -0.486151
C         -2.236533       3.640691      -0.518526
C         -2.542999       1.346466       0.540868
S         -4.244164       1.003334      -0.013213
C         -4.392809      -0.740090       0.381443
C         -5.705443      -1.325598      -0.081549
O         -3.531676      -1.383078       0.947915
N          0.373589       0.890730      -0.312142
C         -0.019911      -0.358216      -0.856407
C         -1.153189      -0.717617      -1.589437
C         -1.291468      -2.046993      -2.002697
C         -0.326846      -3.004836      -1.695142
C          0.807114      -2.634533      -0.961380
C          0.959795      -1.317309      -0.553650
C          2.060221      -0.722178       0.305371
C          3.457383      -1.183416      -0.171413
C          4.648823      -0.808472       0.716229
C          1.842445      -1.138853       1.787848
C          0.456909      -0.862545       2.374062
C          1.779550       0.813973       0.142075
C          2.662205       1.527389      -0.900491
N          3.635406       2.310417      -0.385414
O          2.497943       1.366883      -2.109127
H         -1.908084       1.764713      -1.482477
H         -1.666909       4.222212      -1.248246
H         -2.123144       4.113198       0.460910
H         -3.293746       3.675885      -0.801404
H         -2.095446       0.364913       0.710826
H         -2.584317       1.874980       1.497449
H         -6.393955      -0.565223      -0.457573
H         -6.167416      -1.867257       0.749651
H         -5.495871      -2.045825      -0.880730
H         -1.932256      -0.015853      -1.848017
H         -2.174286      -2.326406      -2.571200
H         -0.452951      -4.033155      -2.021541
H          1.558530      -3.377683      -0.709419
H          3.424697      -2.275764      -0.252771
H          3.615840      -0.811620      -1.188807
H          5.581840      -1.092734       0.217483
H          4.696648       0.265485       0.913981
H          4.618701      -1.330047       1.677407
H          2.055314      -2.213701       1.853978
H          2.596856      -0.631075       2.398844
H         -0.330753      -1.365778       1.804873
H          0.410538      -1.227358       3.405580
H          0.226633       0.207718       2.395529
H          1.862478       1.329027       1.099613
H          4.244530       2.816670      -1.012003
H          3.668758       2.538850       0.595671
