# Supplementary material for: Sustainable Joullié–Ugi and Continuous Flow Implementation Led to Novel Captopril-Inspired Broad-Spectrum Metallo-β-Lactamase Inhibitors
Source: J Med Chem. 2025 Aug 15;68(16):17236–57. doi: 10.1021/acs.jmedchem.5c00750 (PMC12406192; doi:10.1021/acs.jmedchem.5c00750)
Supplement: Supplementary file 3 [file jm5c00750_si_003.zip › SS-14b_c27_opt.xyz]

51
(S,S')-14b, optimized conformer 27 in methanol
O          0.495006      -2.764402       0.120042
C          0.722222      -1.643682      -0.346953
C          2.125738      -1.248229      -0.786951
C          2.426793      -1.853268      -2.165845
C          3.115355      -1.727377       0.289603
S          4.795619      -1.079981       0.039647
C          4.625373       0.558624       0.737905
C          5.890784       1.377277       0.636662
O          3.595862       0.970331       1.238452
N         -0.287317      -0.718976      -0.435329
C         -0.336460       0.584552      -0.984452
C          0.478342       1.186099      -1.944574
C          0.202385       2.507661      -2.315745
C         -0.868180       3.205734      -1.757287
C         -1.701382       2.575585      -0.822976
C         -1.441241       1.264577      -0.451511
C         -2.183944       0.390425       0.544938
C         -3.713753       0.496036       0.352758
C         -4.585385      -0.232772       1.380936
C         -1.802430       0.805026       1.994001
C         -0.308515       0.848737       2.319371
C         -1.577712      -1.023766       0.218577
C         -2.414436      -1.886219      -0.745199
N         -3.026761      -2.947706      -0.175923
O         -2.519912      -1.610449      -1.939602
H          2.198437      -0.161214      -0.831113
H          1.711496      -1.507704      -2.918386
H          2.367429      -2.945412      -2.117661
H          3.432159      -1.570819      -2.492210
H          3.205715      -2.815663       0.287793
H          2.796166      -1.403711       1.282896
H          6.141852       1.765481       1.628976
H          6.731348       0.802258       0.241229
H          5.698472       2.232069      -0.021482
H          1.289652       0.659321      -2.428070
H          0.830651       2.984404      -3.063161
H         -1.068202       4.229735      -2.059609
H         -2.546209       3.111295      -0.399060
H         -3.969874       1.561383       0.380069
H         -3.959763       0.153190      -0.657384
H         -5.635588      -0.185417       1.073146
H         -4.512834       0.224586       2.372083
H         -4.318211      -1.288790       1.474835
H         -2.298894       0.117781       2.687720
H         -2.240238       1.796826       2.166903
H         -0.162165       1.207228       3.343741
H          0.232947       1.521844       1.647418
H          0.155003      -0.140480       2.250033
H         -1.376392      -1.585177       1.131250
H         -2.828615      -3.230651       0.770833
H         -3.580372      -3.566221      -0.751339
