# Supplementary material for: Sustainable Joullié–Ugi and Continuous Flow Implementation Led to Novel Captopril-Inspired Broad-Spectrum Metallo-β-Lactamase Inhibitors
Source: J Med Chem. 2025 Aug 15;68(16):17236–57. doi: 10.1021/acs.jmedchem.5c00750 (PMC12406192; doi:10.1021/acs.jmedchem.5c00750)
Supplement: Supplementary file 3 [file jm5c00750_si_003.zip › SS-14b_c28_opt.xyz]

51
(S,S')-14b, optimized conformer 28 in methanol
O          1.631094      -0.764877       2.134615
C          1.242092      -1.237750       1.060933
C          2.174598      -2.092366       0.207622
C          2.500348      -3.407044       0.931493
C          3.457862      -1.295885      -0.079953
S          3.134353       0.134617      -1.161848
C          3.565472       1.524390      -0.114579
C          3.241681       2.848949      -0.765261
O          4.055684       1.420666       0.991540
N         -0.016656      -0.960376       0.596447
C         -0.720120      -1.398159      -0.557052
C         -0.663824      -2.624781      -1.213920
C         -1.515985      -2.825777      -2.307830
C         -2.417996      -1.839101      -2.706692
C         -2.493800      -0.626560      -2.005424
C         -1.646716      -0.410465      -0.928253
C         -1.521401       0.790473      -0.003766
C         -2.868662       1.456930       0.319181
C         -2.796727       2.566672       1.370611
C         -0.503889       1.802217      -0.616289
C         -0.928546       2.457007      -1.927998
C         -0.800422       0.140074       1.218067
C         -1.674200      -0.507604       2.314790
N         -1.067212      -0.519212       3.528383
O         -2.783434      -0.995148       2.106896
H          1.704904      -2.317429      -0.750163
H          2.982024      -3.204309       1.892747
H          1.589140      -3.984514       1.118573
H          3.174551      -4.016532       0.321920
H          3.903051      -0.903430       0.838045
H          4.182549      -1.935611      -0.589633
H          2.426158       3.315698      -0.201504
H          4.116785       3.502747      -0.701204
H          2.932946       2.739456      -1.807411
H         -0.015479      -3.426040      -0.879587
H         -1.485033      -3.776655      -2.832505
H         -3.080384      -2.018858      -3.548804
H         -3.218995       0.127548      -2.296302
H         -3.274835       1.868184      -0.611382
H         -3.564066       0.682802       0.649186
H         -2.386584       2.200399       2.318728
H         -2.175468       3.405809       1.041031
H         -3.798697       2.957860       1.576449
H         -0.301740       2.576435       0.132925
H          0.441658       1.271327      -0.772283
H         -1.137421       1.708871      -2.699722
H         -0.124437       3.101766      -2.298919
H         -1.821738       3.078606      -1.807636
H         -0.099474       0.834007       1.681382
H         -1.484087      -1.074350       4.263625
H         -0.068925      -0.350696       3.570735
