# Supplementary material for: Sustainable Joullié–Ugi and Continuous Flow Implementation Led to Novel Captopril-Inspired Broad-Spectrum Metallo-β-Lactamase Inhibitors
Source: J Med Chem. 2025 Aug 15;68(16):17236–57. doi: 10.1021/acs.jmedchem.5c00750 (PMC12406192; doi:10.1021/acs.jmedchem.5c00750)
Supplement: Supplementary file 3 [file jm5c00750_si_003.zip › SS-14b_c29_opt.xyz]

51
(S,S')-14b, optimized conformer 29 in methanol
O         -0.808774      -2.748286      -0.001267
C         -0.934561      -1.664110       0.575965
C         -2.229069      -1.298114       1.289248
C         -2.283274      -1.987666       2.663937
C         -3.435013      -1.720429       0.442736
S         -3.463839      -0.962962      -1.212763
C         -3.951885       0.709417      -0.823366
C         -3.977459       1.611901      -2.035016
O         -4.227414       1.086643       0.300798
N          0.091004      -0.753179       0.550236
C          0.281421       0.488279       1.201723
C         -0.361464       1.028512       2.317268
C          0.028598       2.297957       2.760220
C          1.044850       3.006226       2.119294
C          1.707370       2.436045       1.024330
C          1.333598       1.176264       0.579448
C          1.883992       0.382717      -0.592824
C          1.341202       0.971736      -1.925201
C         -0.173574       1.155444      -2.017791
C          3.430371       0.400140      -0.603047
C          4.117139      -0.210360      -1.829440
C          1.244932      -1.031445      -0.330219
C          2.166775      -2.038059       0.383491
N          2.661803      -3.017923      -0.403752
O          2.438376      -1.934701       1.579049
H         -2.286942      -0.217710       1.417086
H         -3.195630      -1.700391       3.195697
H         -2.276977      -3.075445       2.540914
H         -1.422940      -1.712975       3.282106
H         -3.432618      -2.798106       0.264633
H         -4.360135      -1.443113       0.953660
H         -3.214304       2.386740      -1.904200
H         -4.953888       2.103646      -2.090951
H         -3.781421       1.071749      -2.964128
H         -1.125018       0.492363       2.863216
H         -0.466828       2.724832       3.627959
H          1.334948       3.989465       2.478504
H          2.509524       2.978233       0.531307
H          1.833977       1.942178      -2.069085
H          1.674951       0.326177      -2.745049
H         -0.550131       1.804267      -1.220483
H         -0.709651       0.204230      -1.952939
H         -0.436001       1.615161      -2.976486
H          3.788839      -0.086879       0.309515
H          3.740903       1.448323      -0.525623
H          5.199702      -0.244488      -1.665528
H          3.940159       0.383759      -2.730818
H          3.783078      -1.232369      -2.026890
H          0.871437      -1.471527      -1.255762
H          2.339446      -3.156023      -1.348474
H          3.270390      -3.716130      -0.001239
