# Supplementary material for: Sustainable Joullié–Ugi and Continuous Flow Implementation Led to Novel Captopril-Inspired Broad-Spectrum Metallo-β-Lactamase Inhibitors
Source: J Med Chem. 2025 Aug 15;68(16):17236–57. doi: 10.1021/acs.jmedchem.5c00750 (PMC12406192; doi:10.1021/acs.jmedchem.5c00750)
Supplement: Supplementary file 3 [file jm5c00750_si_003.zip › SS-14b_c32_opt.xyz]

51
(S,S')-14b, optimized conformer 32 in methanol
O         -1.594957      -0.456027       1.939054
C         -1.191582       0.513414       1.291782
C         -2.070008       1.746269       1.103255
C         -2.068196       2.582298       2.394935
C         -3.500165       1.317841       0.747862
S         -3.579880       0.550739      -0.902596
C         -4.220082      -1.083971      -0.548349
C         -4.226526      -1.968283      -1.773998
O         -4.596902      -1.450828       0.546627
N          0.052591       0.476419       0.714056
C          0.822822       1.451631       0.039449
C          0.709428       2.843231       0.037015
C          1.617154       3.582970      -0.730151
C          2.624211       2.954186      -1.462352
C          2.753962       1.559831      -1.414417
C          1.864461       0.816157      -0.652262
C          1.808939      -0.689839      -0.457733
C          3.216251      -1.260350      -0.161869
C          3.344960      -2.786270      -0.105446
C          1.220711      -1.368473      -1.725784
C         -0.121609      -0.829435      -2.219254
C          0.787174      -0.806141       0.734373
C          1.423524      -0.976649       2.126528
N          1.318960      -2.216437       2.653382
O          1.997394      -0.049532       2.696584
H         -1.687678       2.350737       0.279003
H         -1.052197       2.880168       2.672572
H         -2.488855       2.000475       3.221063
H         -2.669002       3.487073       2.261304
H         -3.887920       0.581355       1.455902
H         -4.155554       2.192354       0.739620
H         -4.035641      -1.409633      -2.693429
H         -5.188739      -2.484483      -1.840978
H         -3.441543      -2.723859      -1.652384
H         -0.029932       3.365198       0.629078
H          1.536389       4.666514      -0.737542
H          3.320036       3.544769      -2.051401
H          3.550239       1.068553      -1.966813
H          3.579445      -0.818827       0.771631
H          3.883831      -0.891214      -0.948700
H          4.356114      -3.057236       0.217427
H          2.643426      -3.235990       0.602039
H          3.179892      -3.244100      -1.085209
H          1.123207      -2.441025      -1.524599
H          1.970333      -1.265116      -2.521250
H         -0.421939      -1.353337      -3.132979
H         -0.069004       0.240285      -2.446435
H         -0.918312      -0.972170      -1.483543
H          0.073631      -1.612229       0.560440
H          0.735489      -2.923394       2.234181
H          1.701627      -2.397640       3.570296
