# Supplementary material for: Sustainable Joullié–Ugi and Continuous Flow Implementation Led to Novel Captopril-Inspired Broad-Spectrum Metallo-β-Lactamase Inhibitors
Source: J Med Chem. 2025 Aug 15;68(16):17236–57. doi: 10.1021/acs.jmedchem.5c00750 (PMC12406192; doi:10.1021/acs.jmedchem.5c00750)
Supplement: Supplementary file 3 [file jm5c00750_si_003.zip › SS-14b_c33_opt.xyz]

51
(S,S')-14b, optimized conformer 33 in methanol
O          1.137726       2.803203       0.706540
C          1.034750       1.577549       0.744593
C          2.110214       0.716721       1.411370
C          1.841137       0.660247       2.927639
C          3.499611       1.299679       1.145074
S          3.946547       1.332202      -0.619146
C          4.425436      -0.370739      -0.872213
C          4.871524      -0.654727      -2.287616
O          4.410166      -1.210286       0.008383
N         -0.061984       0.922462       0.230996
C         -1.208299       1.548046      -0.326137
C         -1.357108       2.856864      -0.789771
C         -2.605021       3.229426      -1.302757
C         -3.670132       2.326599      -1.344684
C         -3.500042       1.018032      -0.876175
C         -2.262803       0.629652      -0.378376
C         -1.860978      -0.692606       0.244195
C         -2.385483      -1.930547      -0.516114
C         -2.306450      -1.907081      -2.045019
C         -2.409288      -0.703950       1.703633
C         -2.120462      -1.968435       2.513928
C         -0.290857      -0.538654       0.321223
C          0.509467      -1.344709      -0.711647
N          0.980872      -0.666711      -1.778346
O          0.696463      -2.548317      -0.532950
H          2.098414      -0.299189       1.014250
H          0.862036       0.221612       3.142917
H          1.865878       1.667404       3.355678
H          2.604095       0.050642       3.421117
H          4.257190       0.708631       1.664582
H          3.557644       2.336985       1.481454
H          4.639799       0.165212      -2.971481
H          5.955416      -0.817873      -2.282159
H          4.394872      -1.576617      -2.634343
H         -0.535182       3.557456      -0.748885
H         -2.740807       4.241984      -1.673408
H         -4.631640       2.638280      -1.743095
H         -4.327734       0.314549      -0.901559
H         -3.436912      -2.051523      -0.225986
H         -1.862334      -2.813822      -0.139878
H         -1.281363      -1.831029      -2.412332
H         -2.871086      -1.069746      -2.465047
H         -2.732410      -2.833486      -2.445800
H         -2.002048       0.172170       2.224410
H         -3.493018      -0.547800       1.642321
H         -2.460624      -1.834621       3.546245
H         -1.050004      -2.201116       2.549800
H         -2.636932      -2.840734       2.102987
H          0.047689      -0.910085       1.286518
H          1.510094      -1.157412      -2.483431
H          0.843965       0.326188      -1.881523
