# Supplementary material for: Sustainable Joullié–Ugi and Continuous Flow Implementation Led to Novel Captopril-Inspired Broad-Spectrum Metallo-β-Lactamase Inhibitors
Source: J Med Chem. 2025 Aug 15;68(16):17236–57. doi: 10.1021/acs.jmedchem.5c00750 (PMC12406192; doi:10.1021/acs.jmedchem.5c00750)
Supplement: Supplementary file 3 [file jm5c00750_si_003.zip › SS-14b_c34_opt.xyz]

51
(S,S')-14b, optimized conformer 34 in methanol
O         -0.889347      -2.938444      -0.355355
C         -0.925812      -1.756765      -0.012326
C         -2.190857      -1.154892       0.604788
C         -2.201781      -1.454526       2.113178
C         -3.415057      -1.741271      -0.115586
S         -4.971616      -0.934238       0.364032
C         -4.973272       0.474045      -0.741882
C         -6.154942       1.389622      -0.525592
O         -4.111183       0.673094      -1.575934
N          0.166373      -0.927374      -0.132446
C          1.442281      -1.298794      -0.632705
C          1.802534      -2.433357      -1.361949
C          3.134801      -2.546823      -1.776897
C          4.074348      -1.559817      -1.472652
C          3.693915      -0.430209      -0.737065
C          2.375440      -0.301392      -0.318661
C          1.737923       0.768682       0.543750
C          2.198157       2.211722       0.250943
C          2.345952       2.630334      -1.214608
C          1.986903       0.438708       2.051838
C          3.443163       0.317323       2.495815
C          0.203856       0.487549       0.303368
C         -0.521521       1.432523      -0.667051
N         -0.686307       0.994396      -1.931580
O         -0.924974       2.524787      -0.265968
H         -2.211796      -0.073920       0.454169
H         -3.114382      -1.058018       2.568064
H         -2.166243      -2.535372       2.283628
H         -1.344723      -0.998906       2.618312
H         -3.536055      -2.801557       0.115685
H         -3.320514      -1.627048      -1.197844
H         -6.879913       0.978348       0.180755
H         -6.639749       1.577975      -1.488691
H         -5.783457       2.346281      -0.141103
H          1.073637      -3.195151      -1.599318
H          3.434738      -3.419434      -2.351087
H          5.102607      -1.666210      -1.806841
H          4.424923       0.335015      -0.494487
H          3.168815       2.346071       0.739344
H          1.505825       2.890084       0.761444
H          1.405215       2.583316      -1.765746
H          3.069302       2.000485      -1.740467
H          2.705795       3.664030      -1.263236
H          1.473952      -0.504684       2.277468
H          1.483472       1.219360       2.637621
H          3.953564      -0.498382       1.975012
H          3.482984       0.103978       3.569465
H          4.010471       1.237444       2.323157
H         -0.318531       0.607591       1.251902
H         -0.395497       0.072786      -2.216884
H         -1.223434       1.551018      -2.579791
