# Supplementary material for: Sustainable Joullié–Ugi and Continuous Flow Implementation Led to Novel Captopril-Inspired Broad-Spectrum Metallo-β-Lactamase Inhibitors
Source: J Med Chem. 2025 Aug 15;68(16):17236–57. doi: 10.1021/acs.jmedchem.5c00750 (PMC12406192; doi:10.1021/acs.jmedchem.5c00750)
Supplement: Supplementary file 3 [file jm5c00750_si_003.zip › SS-14b_c35_opt.xyz]

51
(S,S')-14b, optimized conformer 35 in methanol
O         -0.594200      -2.947729      -0.704290
C         -0.813294      -1.927833      -0.047112
C         -2.223467      -1.567853       0.404666
C         -2.686589      -2.508317       1.523712
C         -3.133668      -1.641329      -0.836703
S         -4.765879      -0.894213      -0.554300
C         -4.366150       0.838986      -0.756344
C         -5.552635       1.747932      -0.539459
O         -3.252446       1.241048      -1.035962
N          0.207763      -1.050957       0.232188
C          0.262399       0.097195       1.063168
C         -0.491988       0.413876       2.192568
C         -0.178526       1.588530       2.887989
C          0.878363       2.403798       2.483839
C          1.653872       2.050410       1.370408
C          1.345561       0.897026       0.663096
C          2.001006       0.303548      -0.575117
C          3.531365       0.460976      -0.572613
C          4.246577      -0.011809      -1.840940
C          1.343439       0.923272      -1.843673
C          1.582004       2.419354      -2.035803
C          1.495383      -1.184727      -0.483288
C          2.456788      -2.160377       0.216922
N          2.403167      -2.195169       1.567132
O          3.236414      -2.850279      -0.439949
H         -2.240662      -0.535468       0.753450
H         -3.709965      -2.262725       1.823294
H         -2.043083      -2.426369       2.405399
H         -2.661588      -3.546803       1.178633
H         -3.316748      -2.676881      -1.131852
H         -2.685355      -1.110090      -1.679608
H         -5.657866       2.405617      -1.408319
H         -6.481187       1.194535      -0.380854
H         -5.353073       2.375482       0.336345
H         -1.279189      -0.232413       2.559051
H         -0.758711       1.848630       3.768891
H          1.115219       3.303650       3.044169
H          2.492065       2.673007       1.072719
H          3.933121      -0.064876       0.301321
H          3.760932       1.519608      -0.409959
H          3.990057       0.609787      -2.704457
H          5.331331       0.049824      -1.701936
H          3.996976      -1.049556      -2.077141
H          1.710601       0.373335      -2.717450
H          0.264434       0.733649      -1.789925
H          1.193413       2.998014      -1.191798
H          2.645996       2.653141      -2.144808
H          1.071548       2.766357      -2.940513
H          1.310894      -1.605939      -1.470019
H          1.759798      -1.627413       2.096444
H          3.025761      -2.811483       2.068765
