# Supplementary material for: Sustainable Joullié–Ugi and Continuous Flow Implementation Led to Novel Captopril-Inspired Broad-Spectrum Metallo-β-Lactamase Inhibitors
Source: J Med Chem. 2025 Aug 15;68(16):17236–57. doi: 10.1021/acs.jmedchem.5c00750 (PMC12406192; doi:10.1021/acs.jmedchem.5c00750)
Supplement: Supplementary file 3 [file jm5c00750_si_003.zip › SS-14b_c36_opt.xyz]

51
(S,S')-14b, optimized conformer 36 in methanol
O         -1.088531      -2.478761      -0.283170
C         -0.897540      -1.265886      -0.191776
C         -2.072530      -0.305330       0.015648
C         -2.509305      -0.357352       1.487239
C         -3.193697      -0.714240      -0.955781
S         -4.579651       0.460580      -0.974090
C         -5.821588      -0.409844      -0.020454
C         -7.091349       0.391981       0.145047
O         -5.664626      -1.522179       0.443634
N          0.364333      -0.721383      -0.244663
C          1.568671      -1.436067      -0.468186
C          1.744739      -2.766676      -0.854583
C          3.054545      -3.226498      -1.035739
C          4.151736      -2.387045      -0.834498
C          3.954824      -1.055984      -0.444244
C          2.661852      -0.582704      -0.267827
C          2.203821       0.776129       0.230112
C          2.977265       1.926147      -0.454065
C          2.725912       3.336581       0.089411
C          2.397181       0.855592       1.771084
C          1.815299      -0.294612       2.593661
C          0.665454       0.725365      -0.116414
C          0.271550       1.497510      -1.390182
N          0.416612       0.834140      -2.557563
O         -0.153021       2.650441      -1.318499
H         -1.783876       0.719142      -0.226205
H         -3.376320       0.290676       1.644140
H         -1.706526      -0.014068       2.147039
H         -2.779588      -1.378963       1.768408
H         -3.605497      -1.691156      -0.693614
H         -2.815242      -0.753116      -1.980554
H         -7.939054      -0.215188      -0.188427
H         -7.228310       0.606675       1.210714
H         -7.069429       1.332147      -0.410921
H          0.895454      -3.417132      -1.006357
H          3.212107      -4.257616      -1.340736
H          5.159937      -2.764912      -0.979350
H          4.808464      -0.405557      -0.275654
H          4.044726       1.699555      -0.351715
H          2.769053       1.896824      -1.529387
H          1.660307       3.578502       0.107427
H          3.125904       3.456608       1.100591
H          3.226167       4.071656      -0.550545
H          1.965413       1.800372       2.118556
H          3.477864       0.917648       1.952922
H          2.239371      -1.259092       2.297425
H          0.727542      -0.362597       2.495165
H          2.038032      -0.140348       3.654583
H          0.088091       1.165292       0.695646
H          0.770864      -0.108856      -2.600560
H          0.192594       1.303598      -3.422704
