# Supplementary material for: Sustainable Joullié–Ugi and Continuous Flow Implementation Led to Novel Captopril-Inspired Broad-Spectrum Metallo-β-Lactamase Inhibitors
Source: J Med Chem. 2025 Aug 15;68(16):17236–57. doi: 10.1021/acs.jmedchem.5c00750 (PMC12406192; doi:10.1021/acs.jmedchem.5c00750)
Supplement: Supplementary file 3 [file jm5c00750_si_003.zip › SS-14b_c37_opt.xyz]

51
(S,S')-14b, optimized conformer 37 in methanol
O          0.145886      -2.829469      -0.100483
C          0.582127      -1.697537      -0.324542
C          2.086245      -1.458732      -0.501984
C          2.804969      -2.782303      -0.764403
C          2.583842      -0.727267       0.767245
S          4.388733      -0.658140       1.011581
C          4.923932       0.473918      -0.254756
C          6.420958       0.685542      -0.254457
O          4.171753       1.017094      -1.042820
N         -0.294392      -0.636610      -0.332742
C         -0.162262       0.740270      -0.641056
C          0.899361       1.440951      -1.214269
C          0.760859       2.820265      -1.408541
C         -0.405942       3.490932      -1.043725
C         -1.465652       2.775952      -0.471513
C         -1.343415       1.407163      -0.279855
C         -2.325622       0.457803       0.380471
C         -3.766017       0.691347      -0.131876
C         -4.885392      -0.074595       0.581121
C         -2.275734       0.649536       1.923145
C         -0.894170       0.562911       2.573557
C         -1.706006      -0.933985       0.001481
C         -2.354609      -1.622002      -1.215207
N         -3.161724      -2.664376      -0.918975
O         -2.164420      -1.224364      -2.363825
H          2.248252      -0.809935      -1.363723
H          3.856187      -2.593024      -0.995553
H          2.753541      -3.443903       0.104862
H          2.350569      -3.298639      -1.613865
H          2.205853       0.296068       0.806810
H          2.232542      -1.254303       1.660383
H          6.822745       0.321327      -1.206459
H          6.623903       1.759567      -0.191112
H          6.919883       0.168052       0.568225
H          1.827441       0.970498      -1.501182
H          1.586261       3.368311      -1.854966
H         -0.494416       4.561909      -1.202645
H         -2.374706       3.292928      -0.176827
H         -3.971958       1.763296      -0.034554
H         -3.790473       0.477826      -1.205354
H         -5.833106       0.086616       0.055841
H         -5.019128       0.267836       1.611521
H         -4.701289      -1.151835       0.602429
H         -2.932948      -0.098204       2.380582
H         -2.717026       1.631178       2.139208
H         -0.445266      -0.427870       2.449512
H         -0.202799       1.300653       2.154035
H         -0.976869       0.752654       3.648896
H         -1.724085      -1.614374       0.853158
H         -3.610969      -3.169231      -1.669454
H         -3.195460      -3.061687       0.006682
