# Supplementary material for: Sustainable Joullié–Ugi and Continuous Flow Implementation Led to Novel Captopril-Inspired Broad-Spectrum Metallo-β-Lactamase Inhibitors
Source: J Med Chem. 2025 Aug 15;68(16):17236–57. doi: 10.1021/acs.jmedchem.5c00750 (PMC12406192; doi:10.1021/acs.jmedchem.5c00750)
Supplement: Supplementary file 3 [file jm5c00750_si_003.zip › SS-14b_c39_opt.xyz]

51
(S,S')-14b, optimized conformer 39 in methanol
O          0.490627      -2.816111       0.305090
C          0.706739      -1.709699      -0.195082
C          2.102782      -1.313095      -0.655099
C          2.395124      -1.947734      -2.022882
C          3.105389      -1.760379       0.423046
S          4.777597      -1.104049       0.145672
C          4.597196       0.548308       0.808836
C          5.855886       1.374034       0.685126
O          3.566371       0.962571       1.304428
N         -0.317432      -0.798892      -0.313122
C         -0.378266       0.490545      -0.900214
C          0.426266       1.067351      -1.885044
C          0.128709       2.368766      -2.305773
C         -0.953591       3.069383      -1.773429
C         -1.776673       2.462505      -0.815947
C         -1.495479       1.170916      -0.393004
C         -2.221592       0.325441       0.639999
C         -3.753709       0.405445       0.455524
C         -4.606373      -0.272723       1.532920
C         -1.832152       0.798748       2.068716
C         -0.336205       0.867553       2.380006
C         -1.602543      -1.095175       0.359558
C         -2.476131      -2.042782      -0.480765
N         -2.371716      -1.919179      -1.822939
O         -3.232325      -2.848397       0.060751
H          2.166372      -0.226750      -0.724273
H          1.668073      -1.628184      -2.775929
H          2.348066      -3.038882      -1.947850
H          3.393644      -1.662342      -2.366960
H          2.790851      -1.418462       1.411648
H          3.205089      -2.847636       0.443852
H          6.109990       1.781363       1.668989
H          6.698261       0.797988       0.295134
H          5.653538       2.215779       0.013366
H          1.247907       0.536863      -2.346200
H          0.749537       2.827320      -3.070370
H         -1.169933       4.077805      -2.114106
H         -2.629106       3.001099      -0.411786
H         -4.021072       1.467751       0.418870
H         -4.006338       0.000178      -0.530937
H         -4.309396      -1.313305       1.685534
H         -5.658703      -0.264769       1.228117
H         -4.538997       0.252213       2.490545
H         -2.316740       0.132749       2.790461
H         -2.277900       1.792302       2.207681
H          0.195326       1.519308       1.679563
H          0.135118      -0.119742       2.346202
H         -0.185778       1.266274       3.388743
H         -1.401378      -1.630750       1.286303
H         -1.723830      -1.279577      -2.255311
H         -2.921085      -2.521943      -2.417669
