# Supplementary material for: Sustainable Joullié–Ugi and Continuous Flow Implementation Led to Novel Captopril-Inspired Broad-Spectrum Metallo-β-Lactamase Inhibitors
Source: J Med Chem. 2025 Aug 15;68(16):17236–57. doi: 10.1021/acs.jmedchem.5c00750 (PMC12406192; doi:10.1021/acs.jmedchem.5c00750)
Supplement: Supplementary file 3 [file jm5c00750_si_003.zip › SS-14b_c40_opt.xyz]

51
(S,S')-14b, optimized conformer 40 in methanol
O         -1.262825       2.598817      -0.050725
C         -1.043426       1.394144       0.074690
C         -2.190631       0.379629       0.066362
C         -2.515700       0.009313      -1.390156
C         -3.390182       0.995897       0.803895
S         -4.741796      -0.190300       1.067293
C         -5.931074       0.311865      -0.174190
C         -7.161446      -0.565024      -0.184550
O         -5.770779       1.252686      -0.926939
N          0.232642       0.891300       0.186494
C          1.431399       1.647728       0.178556
C          1.588986       3.030181       0.296472
C          2.889509       3.545642       0.272186
C          3.993224       2.705385       0.123438
C          3.814772       1.321019       0.003372
C          2.532097       0.785667       0.049346
C          2.066691      -0.652124      -0.132284
C          2.829333      -1.708554       0.698579
C          4.260624      -2.040219       0.267640
C          2.089012      -0.969314      -1.654664
C          1.629895      -2.373784      -2.048681
C          0.560107      -0.542377       0.327778
C          0.285522      -1.069939       1.746945
N          0.427737      -0.183604       2.755239
O         -0.042125      -2.244398       1.917032
H         -1.901806      -0.526953       0.603438
H         -1.654104      -0.450810      -1.883547
H         -3.345502      -0.702494      -1.420322
H         -2.801092       0.902676      -1.953026
H         -3.807750       1.837866       0.247843
H         -3.092091       1.342461       1.796557
H         -7.208959      -1.082738      -1.149043
H         -8.049148       0.069793      -0.098281
H         -7.156539      -1.304254       0.619874
H          0.729799       3.677194       0.399729
H          3.033727       4.618573       0.367283
H          4.995907       3.122776       0.095775
H          4.678052       0.682069      -0.138745
H          2.238193      -2.629498       0.679789
H          2.843133      -1.378981       1.743770
H          4.619577      -2.900198       0.843294
H          4.326932      -2.304183      -0.791762
H          4.954098      -1.216949       0.453758
H          1.464054      -0.221279      -2.158798
H          3.109414      -0.799468      -2.015521
H          1.610008      -2.466569      -3.139625
H          2.299458      -3.146941      -1.660637
H          0.620990      -2.596597      -1.683930
H         -0.064264      -1.141897      -0.330420
H          0.698713       0.773882       2.593156
H          0.277658      -0.487116       3.706264
