# Supplementary material for: Sustainable Joullié–Ugi and Continuous Flow Implementation Led to Novel Captopril-Inspired Broad-Spectrum Metallo-β-Lactamase Inhibitors
Source: J Med Chem. 2025 Aug 15;68(16):17236–57. doi: 10.1021/acs.jmedchem.5c00750 (PMC12406192; doi:10.1021/acs.jmedchem.5c00750)
Supplement: Supplementary file 3 [file jm5c00750_si_003.zip › SS-14b_c42_opt.xyz]

51
(S,S')-14b, optimized conformer 42 in methanol
O          0.890591       2.788864      -1.282070
C          1.063177       1.998416      -0.352353
C          2.435987       1.818425       0.285843
C          2.852713       3.086917       1.043747
C          3.456680       1.483232      -0.811629
S          3.016070      -0.005224      -1.766731
C          3.358496      -1.295810      -0.577374
C          2.944570      -2.665331      -1.061377
O          3.857466      -1.090190       0.512988
N          0.029190       1.204888       0.083394
C         -0.071404       0.315749       1.183625
C          0.577741       0.355467       2.417205
C          0.242882      -0.613756       3.370763
C         -0.737953      -1.570479       3.109427
C         -1.417173      -1.565852       1.882911
C         -1.085120      -0.620075       0.922752
C         -1.649753      -0.402906      -0.473592
C         -3.171302      -0.623620      -0.537073
C         -3.794883      -0.539416      -1.932648
C         -0.877676      -1.301229      -1.483212
C         -1.047649      -2.805107      -1.282742
C         -1.189865       1.080101      -0.744285
C         -2.233535       2.160868      -0.415192
N         -2.304182       2.557234       0.875249
O         -2.965447       2.613629      -1.295320
H          2.423552       0.974045       0.971943
H          3.845585       2.954275       1.484611
H          2.146504       3.311424       1.850024
H          2.881265       3.945527       0.365794
H          4.440915       1.319695      -0.366230
H          3.524053       2.288424      -1.547154
H          3.769295      -3.366545      -0.901605
H          2.094135      -2.998085      -0.455561
H          2.650627      -2.667557      -2.113534
H          1.298128       1.125712       2.662759
H          0.742921      -0.598140       4.335071
H         -0.993671      -2.306573       3.866119
H         -2.201364      -2.292608       1.694336
H         -3.386443      -1.610403      -0.112842
H         -3.654793       0.096735       0.133012
H         -4.885655      -0.606208      -1.857720
H         -3.458771      -1.359469      -2.574825
H         -3.549572       0.405706      -2.424002
H          0.185130      -1.042819      -1.415332
H         -1.195504      -1.023144      -2.494360
H         -0.457661      -3.350361      -2.027027
H         -0.703998      -3.118301      -0.291702
H         -2.091112      -3.118050      -1.392048
H         -0.924270       1.230629      -1.789247
H         -2.982661       3.256616       1.139167
H         -1.696237       2.184691       1.588049
