# Supplementary material for: Sustainable Joullié–Ugi and Continuous Flow Implementation Led to Novel Captopril-Inspired Broad-Spectrum Metallo-β-Lactamase Inhibitors
Source: J Med Chem. 2025 Aug 15;68(16):17236–57. doi: 10.1021/acs.jmedchem.5c00750 (PMC12406192; doi:10.1021/acs.jmedchem.5c00750)
Supplement: Supplementary file 3 [file jm5c00750_si_003.zip › SS-14b_c44_opt.xyz]

51
(S,S')-14b, optimized conformer 44 in methanol
O          0.975343      -2.784224       1.035080
C          1.106963      -2.076552       0.034871
C          2.400953      -2.090328      -0.784307
C          3.346571      -3.190953      -0.298980
C          3.081309      -0.709092      -0.798593
S          3.417863      -0.069719       0.876641
C          2.962518       1.651591       0.686217
C          3.119758       2.434941       1.967754
O          2.565565       2.139714      -0.354331
N          0.099083      -1.207597      -0.314709
C         -0.138361      -0.403635      -1.457334
C          0.421846      -0.462236      -2.732771
C         -0.036448       0.435136      -3.705030
C         -1.041545       1.357523      -3.418596
C         -1.611011       1.393405      -2.138338
C         -1.158896       0.516014      -1.163586
C         -1.583812       0.385939       0.289976
C         -3.103627       0.550477       0.478701
C         -3.601186       0.572254       1.926462
C         -0.770632       1.391529       1.156639
C         -1.016711       2.867799       0.857396
C         -1.027917      -1.042775       0.628112
C         -2.030648      -2.191546       0.410992
N         -2.522600      -2.739482       1.544590
O         -2.371042      -2.556891      -0.713381
H          2.141661      -2.315864      -1.824482
H          2.865784      -4.170840      -0.351669
H          3.655256      -3.022901       0.736695
H          4.240335      -3.205598      -0.930789
H          2.470049       0.054857      -1.282741
H          4.031046      -0.778551      -1.335061
H          3.763554       3.299463       1.776162
H          2.135244       2.808354       2.269253
H          3.541225       1.834374       2.777020
H          1.176860      -1.188374      -3.002076
H          0.394726       0.393021      -4.701480
H         -1.391217       2.040080      -4.187836
H         -2.404333       2.100969      -1.917169
H         -3.402016       1.487253      -0.003931
H         -3.609693      -0.243642      -0.080745
H         -3.286357      -0.314415       2.483509
H         -3.241443       1.453940       2.465555
H         -4.695928       0.599737       1.943145
H          0.290842       1.165405       1.012536
H         -0.988817       1.184106       2.210479
H         -0.750583       3.115104      -0.174584
H         -2.063234       3.148810       1.014584
H         -0.404260       3.491592       1.517177
H         -0.636604      -1.080436       1.644452
H         -2.137560      -2.522408       2.450285
H         -3.177866      -3.505321       1.478249
