# Supplementary material for: Sustainable Joullié–Ugi and Continuous Flow Implementation Led to Novel Captopril-Inspired Broad-Spectrum Metallo-β-Lactamase Inhibitors
Source: J Med Chem. 2025 Aug 15;68(16):17236–57. doi: 10.1021/acs.jmedchem.5c00750 (PMC12406192; doi:10.1021/acs.jmedchem.5c00750)
Supplement: Supplementary file 3 [file jm5c00750_si_003.zip › SS-14b_c46_opt.xyz]

51
(S,S')-14b, optimized conformer 46 in methanol
O          0.255245      -3.053551       0.091220
C          0.666193      -1.923036      -0.172142
C          2.167964      -1.628481      -0.274582
C          2.962013      -2.933370      -0.328885
C          2.542405      -0.725996       0.925319
S          4.322241      -0.521383       1.258417
C          4.863333       0.499331      -0.098039
C          6.342769       0.805936      -0.045354
O          4.126115       0.903868      -0.977960
N         -0.241802      -0.891402      -0.292007
C         -0.136630       0.458770      -0.723392
C          0.870045       1.097167      -1.446083
C          0.679878       2.435987      -1.809708
C         -0.491103       3.116375      -1.479323
C         -1.499953       2.460831      -0.760786
C         -1.319461       1.138422      -0.380887
C         -2.222888       0.237090       0.442887
C         -3.716334       0.436630       0.129598
C         -4.689001      -0.352056       1.010474
C         -1.903457       0.446920       1.953491
C         -2.236805       1.830526       2.507020
C         -1.654829      -1.173581       0.054444
C         -2.399363      -1.883383      -1.090251
N         -2.043091      -1.533842      -2.346610
O         -3.283398      -2.705226      -0.849681
H          2.363250      -1.075066      -1.194280
H          2.877083      -3.490977       0.608199
H          4.017784      -2.717046      -0.509713
H          2.593884      -3.568578      -1.138425
H          2.160540      -1.163888       1.853402
H          2.112297       0.271518       0.817154
H          6.818997       0.371225      -0.931133
H          6.478286       1.891558      -0.087729
H          6.823447       0.410434       0.852464
H          1.788012       0.604221      -1.729046
H          1.461809       2.939997      -2.371026
H         -0.625074       4.151014      -1.781764
H         -2.415278       2.986154      -0.505876
H         -3.884955       0.192037      -0.925482
H         -3.941032       1.504518       0.223517
H         -4.666272      -0.004813       2.048162
H         -5.712822      -0.222703       0.643113
H         -4.461245      -1.421098       0.999801
H         -2.442776      -0.319842       2.521072
H         -0.835140       0.245911       2.101480
H         -1.681897       2.615522       1.983591
H         -1.968995       1.883576       3.567716
H         -3.304309       2.058223       2.422877
H         -1.685608      -1.860965       0.897541
H         -1.316238      -0.860592      -2.533025
H         -2.513832      -1.962903      -3.129748
