# Supplementary material for: Sustainable Joullié–Ugi and Continuous Flow Implementation Led to Novel Captopril-Inspired Broad-Spectrum Metallo-β-Lactamase Inhibitors
Source: J Med Chem. 2025 Aug 15;68(16):17236–57. doi: 10.1021/acs.jmedchem.5c00750 (PMC12406192; doi:10.1021/acs.jmedchem.5c00750)
Supplement: Supplementary file 3 [file jm5c00750_si_003.zip › SS-14b_c47_opt.xyz]

51
(S,S')-14b, optimized conformer 47 in methanol
O         -0.126722      -3.431063       0.073544
C         -0.444264      -2.241695       0.061535
C         -1.866108      -1.800653       0.455978
C         -2.461106      -2.801875       1.448135
C         -2.715231      -1.661423      -0.821872
S         -4.438636      -1.134439      -0.537029
C         -4.256724       0.572362      -0.091450
C         -5.569582       1.235263       0.247900
O         -3.187292       1.163765      -0.048800
N          0.461294      -1.261177      -0.268821
C          1.863331      -1.452267      -0.399450
C          2.577766      -2.622320      -0.646301
C          3.973357      -2.528073      -0.745783
C          4.627180      -1.304018      -0.606384
C          3.890568      -0.137180      -0.350219
C          2.510354      -0.215780      -0.243481
C          1.493110       0.864672       0.092228
C          1.816280       2.222239      -0.555210
C          0.877875       3.374365      -0.185465
C          1.348578       0.971264       1.639077
C          2.585903       1.479675       2.376038
C          0.184660       0.182171      -0.440902
C         -0.069354       0.465471      -1.939627
N         -1.116939       1.283857      -2.183054
O          0.648150       0.002835      -2.825060
H         -1.817963      -0.822852       0.939332
H         -1.820548      -2.893759       2.329858
H         -3.447507      -2.460334       1.773545
H         -2.563325      -3.791043       0.994169
H         -2.807818      -2.631279      -1.320863
H         -2.278443      -0.958030      -1.531337
H         -6.427900       0.580992       0.079896
H         -5.543669       1.532654       1.302247
H         -5.671271       2.142830      -0.355855
H          2.069112      -3.567893      -0.770271
H          4.548607      -3.427860      -0.948113
H          5.708556      -1.250940      -0.698347
H          4.400679       0.815338      -0.240575
H          1.840688       2.092616      -1.642358
H          2.837517       2.495525      -0.268337
H          0.955350       3.636877       0.874061
H         -0.168178       3.134762      -0.396974
H          1.135430       4.266578      -0.765993
H          1.083770      -0.022129       2.020845
H          0.494378       1.622870       1.856938
H          3.450676       0.832952       2.197408
H          2.398701       1.496563       3.455042
H          2.855226       2.495925       2.070463
H         -0.678387       0.483822       0.147583
H         -1.804952       1.479807      -1.464473
H         -1.355175       1.490018      -3.143409
