# Supplementary material for: Sustainable Joullié–Ugi and Continuous Flow Implementation Led to Novel Captopril-Inspired Broad-Spectrum Metallo-β-Lactamase Inhibitors
Source: J Med Chem. 2025 Aug 15;68(16):17236–57. doi: 10.1021/acs.jmedchem.5c00750 (PMC12406192; doi:10.1021/acs.jmedchem.5c00750)
Supplement: Supplementary file 3 [file jm5c00750_si_003.zip › SS-14b_c48_opt.xyz]

51
(S,S')-14b, optimized conformer 48 in methanol
O         -0.308074       3.295279      -0.573685
C          0.309680       2.345424      -0.094474
C          1.827006       2.382389       0.106097
C          2.386920       3.787700      -0.109315
C          2.479971       1.350241      -0.835786
S          4.156048       0.889435      -0.292889
C          4.080926      -0.898557      -0.428819
C          5.328962      -1.569056       0.092599
O          3.128801      -1.504859      -0.877720
N         -0.362095       1.183254       0.225397
C          0.038965      -0.017681       0.874050
C          1.111941      -0.269927       1.729174
C          1.232459      -1.546366       2.289988
C          0.296458      -2.543562       2.022634
C         -0.786775      -2.275133       1.175260
C         -0.911674      -1.017560       0.602068
C         -1.949500      -0.501772      -0.380944
C         -3.365562      -1.027140      -0.087058
C         -4.438705      -0.645936      -1.110282
C         -1.483499      -0.838432      -1.829056
C         -1.417141      -2.326120      -2.166648
C         -1.773663       1.048570      -0.199909
C         -2.744033       1.703618       0.798674
N         -2.391911       1.650371       2.102700
O         -3.788675       2.224370       0.408089
H          2.032129       2.095056       1.139821
H          3.465893       3.786069       0.077390
H          2.212870       4.125948      -1.134527
H          1.921108       4.504249       0.572247
H          1.930612       0.407232      -0.875340
H          2.536914       1.756798      -1.849294
H          5.068526      -2.103412       1.013686
H          6.128035      -0.856123       0.309196
H          5.673460      -2.304798      -0.640399
H          1.848085       0.480608       1.979640
H          2.069595      -1.749125       2.952090
H          0.401496      -3.525651       2.474496
H         -1.522105      -3.047587       0.972057
H         -3.312863      -2.119146      -0.020503
H         -3.662386      -0.685115       0.911187
H         -5.422093      -0.977140      -0.759405
H         -4.482580       0.436060      -1.259260
H         -4.258900      -1.120944      -2.079768
H         -2.157577      -0.328700      -2.526591
H         -0.492826      -0.391289      -1.975936
H         -0.714586      -2.853605      -1.513937
H         -1.076997      -2.459944      -3.199085
H         -2.394474      -2.810820      -2.073965
H         -1.914664       1.577949      -1.140358
H         -1.529764       1.228473       2.411062
H         -3.003754       2.056428       2.795374
