# Supplementary material for: Sustainable Joullié–Ugi and Continuous Flow Implementation Led to Novel Captopril-Inspired Broad-Spectrum Metallo-β-Lactamase Inhibitors
Source: J Med Chem. 2025 Aug 15;68(16):17236–57. doi: 10.1021/acs.jmedchem.5c00750 (PMC12406192; doi:10.1021/acs.jmedchem.5c00750)
Supplement: Supplementary file 3 [file jm5c00750_si_003.zip › SS-14b_c49_opt.xyz]

51
(S,S')-14b, optimized conformer 49 in methanol
O         -0.816638      -2.769660      -0.354153
C         -0.927192      -1.741315       0.316901
C         -2.207745      -1.427776       1.077587
C         -2.242241      -2.227571       2.392514
C         -3.429907      -1.774853       0.220564
S         -3.485478      -0.881049      -1.364623
C         -3.956167       0.754626      -0.825858
C         -3.999546       1.756032      -1.956374
O         -4.206766       1.036861       0.331544
N          0.114159      -0.843651       0.367628
C          0.317300       0.341937       1.118837
C         -0.307003       0.786053       2.286754
C          0.106495       2.003884       2.838992
C          1.128710       2.751820       2.254947
C          1.773172       2.275164       1.106376
C          1.375640       1.067384       0.550343
C          1.900395       0.377701      -0.696929
C          3.445502       0.386675      -0.737878
C          4.095198      -0.130095      -2.025644
C          1.334046       1.085606      -1.960139
C         -0.181808       1.276893      -2.010189
C          1.259903      -1.053183      -0.546635
C          2.206034      -2.147271      -0.021346
N          2.333646      -2.229583       1.322069
O          2.814592      -2.882029      -0.798223
H         -2.256955      -0.361060       1.293867
H         -2.245862      -3.301524       2.180520
H         -1.369860      -2.009940       3.016751
H         -3.143139      -1.979379       2.961964
H         -4.344508      -1.539573       0.769988
H         -3.434571      -2.833807      -0.046940
H         -3.222336       2.507806      -1.780395
H         -3.833321       1.294080      -2.932238
H         -4.969792       2.262688      -1.945515
H         -1.075899       0.214672       2.787485
H         -0.375209       2.357689       3.746244
H          1.437125       3.693628       2.699521
H          2.579147       2.848351       0.657020
H          3.767893       1.421891      -0.577367
H          3.819761      -0.179290       0.122608
H          3.910633       0.542343      -2.868744
H          3.729911      -1.125762      -2.289143
H          5.180381      -0.195320      -1.889659
H          1.826025       2.065014      -2.023429
H          1.652636       0.516297      -2.839913
H         -0.458271       1.823572      -2.917890
H         -0.718008       0.323756      -2.027028
H         -0.546033       1.849504      -1.151050
H          0.887276      -1.423795      -1.500705
H          2.944664      -2.928641       1.717885
H          1.813989      -1.635802       1.949088
