# Supplementary material for: Sustainable Joullié–Ugi and Continuous Flow Implementation Led to Novel Captopril-Inspired Broad-Spectrum Metallo-β-Lactamase Inhibitors
Source: J Med Chem. 2025 Aug 15;68(16):17236–57. doi: 10.1021/acs.jmedchem.5c00750 (PMC12406192; doi:10.1021/acs.jmedchem.5c00750)
Supplement: Supplementary file 3 [file jm5c00750_si_003.zip › SS-14b_c50_opt.xyz]

51
(S,S')-14b, optimized conformer 50 in methanol
O         -0.742450      -3.037760       0.501374
C         -0.764444      -1.807389       0.456620
C         -2.027323      -1.030689       0.835802
C         -2.071473      -0.860439       2.363217
C         -3.249069      -1.796910       0.303399
S         -4.796817      -0.858907       0.468644
C         -4.784384       0.075433      -1.059423
C         -5.954378       1.023059      -1.177857
O         -3.922876      -0.039718      -1.909584
N          0.342267      -1.072343       0.099383
C          1.587197      -1.600406      -0.329307
C          1.916493      -2.910825      -0.680193
C          3.222009      -3.160557      -1.121675
C          4.165399      -2.135757      -1.207813
C          3.817302      -0.826525      -0.847408
C          2.526581      -0.562228      -0.411614
C          1.932371       0.734720       0.123351
C          2.382072       0.843932       1.619131
C          1.525184       1.675719       2.579189
C          2.392942       1.941581      -0.721520
C          2.010950       3.344291      -0.242323
C          0.396606       0.408359       0.031390
C         -0.288624       0.956994      -1.234353
N         -0.204123       0.193593      -2.344069
O         -0.868192       2.042564      -1.202880
H         -2.027182      -0.045621       0.364793
H         -1.204334      -0.302626       2.727847
H         -2.078026      -1.840194       2.851674
H         -2.974425      -0.316414       2.655935
H         -3.393542      -2.731368       0.849305
H         -3.133251      -2.024701      -0.758668
H         -5.570262       2.049104      -1.149818
H         -6.439406       0.870339      -2.147099
H         -6.682236       0.892462      -0.373622
H          1.184476      -3.703136      -0.615862
H          3.496496      -4.173093      -1.405380
H          5.172278      -2.350869      -1.554570
H          4.555782      -0.032199      -0.906211
H          2.453565      -0.171928       2.024667
H          3.407572       1.232960       1.602736
H          0.576117       1.180982       2.808363
H          2.057496       1.792731       3.529547
H          1.297791       2.672653       2.198463
H          2.039017       1.794900      -1.748493
H          3.486304       1.887343      -0.775825
H          2.529565       3.608153       0.683830
H          2.304489       4.078775      -1.000588
H          0.934506       3.441272      -0.081909
H         -0.138161       0.848772       0.867894
H          0.256788      -0.703042      -2.346477
H         -0.654638       0.504956      -3.192027
