# Supplementary material for: Sustainable Joullié–Ugi and Continuous Flow Implementation Led to Novel Captopril-Inspired Broad-Spectrum Metallo-β-Lactamase Inhibitors
Source: J Med Chem. 2025 Aug 15;68(16):17236–57. doi: 10.1021/acs.jmedchem.5c00750 (PMC12406192; doi:10.1021/acs.jmedchem.5c00750)
Supplement: Supplementary file 3 [file jm5c00750_si_003.zip › SS-14b_c51_opt.xyz]

51
(S,S')-14b, optimized conformer 51 in methanol
O          1.103536      -2.152488       0.140872
C          0.995557      -0.962475      -0.179887
C          2.228496      -0.083229      -0.348190
C          2.856264      -0.344858      -1.725737
C          3.196785      -0.392162       0.808045
S          4.616643       0.741434       0.860118
C          5.932841      -0.276257       0.195462
C          7.244802       0.466487       0.097329
O          5.791025      -1.435845      -0.139910
N         -0.242606      -0.407142      -0.377665
C         -0.657909       0.901578      -0.747165
C         -0.008689       1.858142      -1.524873
C         -0.675638       3.063011      -1.784316
C         -1.964178       3.291211      -1.302812
C         -2.617815       2.306033      -0.548377
C         -1.963890       1.114189      -0.273423
C         -2.430326      -0.091984       0.524562
C         -3.922425      -0.411952       0.335981
C         -4.389162      -1.707477       1.003838
C         -2.067065       0.122406       2.027767
C         -2.809375       1.257148       2.729839
C         -1.454860      -1.185365      -0.006664
C         -1.874654      -1.967570      -1.270780
N         -1.370359      -3.226570      -1.305915
O         -2.562979      -1.488661      -2.169807
H          1.937625       0.967073      -0.270670
H          3.172244      -1.389067      -1.802338
H          3.730679       0.296139      -1.869679
H          2.145022      -0.141140      -2.531761
H          3.600605      -1.403384       0.726355
H          2.690042      -0.290315       1.771087
H          8.017673      -0.110715       0.615003
H          7.190039       1.472393       0.520028
H          7.525317       0.534592      -0.959638
H          0.968151       1.685794      -1.957250
H         -0.181276       3.816948      -2.390644
H         -2.470077       4.226094      -1.526904
H         -3.630513       2.472705      -0.193549
H         -4.130356      -0.454729      -0.734966
H         -4.502683       0.427532       0.733692
H         -5.447720      -1.884348       0.785915
H         -3.829639      -2.576322       0.638788
H         -4.277226      -1.672589       2.092397
H         -0.987407       0.306553       2.089642
H         -2.248197      -0.819326       2.558839
H         -2.651106       2.214383       2.222575
H         -2.446291       1.361016       3.757958
H         -3.887436       1.073009       2.777702
H         -1.180082      -1.888450       0.778794
H         -1.452216      -3.748549      -2.168128
H         -0.609206      -3.462882      -0.681517
