# Supplementary material for: Sustainable Joullié–Ugi and Continuous Flow Implementation Led to Novel Captopril-Inspired Broad-Spectrum Metallo-β-Lactamase Inhibitors
Source: J Med Chem. 2025 Aug 15;68(16):17236–57. doi: 10.1021/acs.jmedchem.5c00750 (PMC12406192; doi:10.1021/acs.jmedchem.5c00750)
Supplement: Supplementary file 3 [file jm5c00750_si_003.zip › SS-14b_c52_opt.xyz]

51
(S,S')-14b, optimized conformer 52 in methanol
O          0.635031       2.808490      -0.152738
C          0.772824       1.854999       0.616333
C          1.983948       1.756977       1.545325
C          2.747502       3.082079       1.601057
C          2.892280       0.575924       1.159280
S          3.517481       0.719882      -0.550432
C          3.755569      -1.004120      -0.959285
C          4.226472      -1.204971      -2.380452
O          3.552578      -1.917993      -0.183204
N         -0.155528       0.838440       0.595737
C         -0.369833      -0.303604       1.405221
C          0.217715      -0.685442       2.614009
C         -0.183908      -1.888531       3.205178
C         -1.150951      -2.698779       2.611754
C         -1.745052      -2.299381       1.408477
C         -1.362630      -1.103334       0.817921
C         -1.839893      -0.511839      -0.495753
C         -3.383949      -0.560154      -0.596851
C         -4.002835      -0.186177      -1.947903
C         -1.209725      -1.292076      -1.682936
C          0.309418      -1.451840      -1.651925
C         -1.225848       0.933131      -0.422352
C         -2.211597       2.033603       0.015749
N         -2.654096       2.831992      -0.980152
O         -2.582414       2.145879       1.183495
H          1.619268       1.549144       2.556355
H          3.140917       3.360083       0.619812
H          3.585517       2.987844       2.298988
H          2.097298       3.890945       1.944205
H          3.747510       0.535599       1.838920
H          2.373169      -0.382375       1.208938
H          5.140691      -1.807077      -2.369649
H          3.457534      -1.767115      -2.921501
H          4.413241      -0.261111      -2.897882
H          0.961168      -0.084565       3.117617
H          0.271049      -2.185061       4.146258
H         -1.447523      -3.631316       3.083131
H         -2.499797      -2.925375       0.940634
H         -3.688259      -1.585315      -0.357672
H         -3.802852       0.068967       0.194957
H         -3.760030      -0.919996      -2.722095
H         -5.093987      -0.156124      -1.854764
H         -3.676417       0.796754      -2.296928
H         -1.679289      -2.284220      -1.701255
H         -1.500123      -0.790198      -2.612585
H          0.641112      -2.038031      -2.515361
H          0.824559      -0.487069      -1.693319
H          0.644152      -1.968598      -0.747946
H         -0.773053       1.212792      -1.374207
H         -3.293400       3.583147      -0.763576
H         -2.235013       2.815107      -1.896641
