# Supplementary material for: Sustainable Joullié–Ugi and Continuous Flow Implementation Led to Novel Captopril-Inspired Broad-Spectrum Metallo-β-Lactamase Inhibitors
Source: J Med Chem. 2025 Aug 15;68(16):17236–57. doi: 10.1021/acs.jmedchem.5c00750 (PMC12406192; doi:10.1021/acs.jmedchem.5c00750)
Supplement: Supplementary file 3 [file jm5c00750_si_003.zip › SS-14b_c53_opt.xyz]

51
(S,S')-14b, optimized conformer 53 in methanol
O          0.394936       3.117363       0.417406
C         -0.219312       2.152791      -0.037913
C         -1.711622       2.229376      -0.361984
C         -2.206793       3.675415      -0.364710
C         -2.481418       1.356335       0.648644
S         -4.175676       0.995137       0.085907
C         -4.287412      -0.762156       0.430437
C         -5.587302      -1.361706      -0.049738
O         -3.412431      -1.402427       0.978198
N          0.441789       0.955139      -0.223587
C          0.051632      -0.296363      -0.773017
C         -1.066856      -0.649239      -1.531748
C         -1.193497      -1.974270      -1.961202
C         -0.229884      -2.931594      -1.647999
C          0.891367      -2.566469      -0.893194
C          1.032923      -1.253433      -0.466733
C          2.119361      -0.660566       0.411984
C          3.525180      -1.122662      -0.034750
C          4.693282      -0.735758       0.878365
C          1.870695      -1.074567       1.890316
C          0.479676      -0.781899       2.454705
C          1.848460       0.877232       0.237227
C          2.795965       1.604113      -0.734146
N          2.461490       1.552731      -2.043075
O          3.805563       2.174283      -0.322747
H         -1.855488       1.823371      -1.366296
H         -2.096285       4.130024       0.623427
H         -1.647554       4.278789      -1.084604
H         -3.265356       3.701631      -0.643248
H         -2.018892       0.379016       0.801875
H         -2.532304       1.866550       1.614588
H         -6.035266      -1.940728       0.763699
H         -6.293460      -0.605214      -0.399975
H         -5.362883      -2.050292      -0.872467
H         -1.842693       0.054386      -1.795210
H         -2.065482      -2.250869      -2.547253
H         -0.346974      -3.956481      -1.988005
H          1.641821      -3.309651      -0.639157
H          3.706310      -0.752552      -1.050112
H          3.496421      -2.215181      -0.116340
H          4.653377      -1.269148       1.832831
H          4.707826       0.337988       1.081028
H          5.640588      -0.999374       0.395134
H          2.070325      -2.151796       1.959226
H          2.620686      -0.574756       2.512488
H          0.265465       0.291516       2.479417
H         -0.306756      -1.271307       1.871791
H          0.411897      -1.151186       3.483401
H          1.942840       1.406015       1.184458
H          3.052180       2.010161      -2.721692
H          1.619536       1.102290      -2.365630
