# Supplementary material for: Sustainable Joullié–Ugi and Continuous Flow Implementation Led to Novel Captopril-Inspired Broad-Spectrum Metallo-β-Lactamase Inhibitors
Source: J Med Chem. 2025 Aug 15;68(16):17236–57. doi: 10.1021/acs.jmedchem.5c00750 (PMC12406192; doi:10.1021/acs.jmedchem.5c00750)
Supplement: Supplementary file 3 [file jm5c00750_si_003.zip › SS-14b_c54_opt.xyz]

51
(S,S')-14b, optimized conformer 54 in methanol
O         -1.700577       0.658867       2.317775
C         -1.371254       1.138402       1.232601
C         -2.356641       1.968139       0.412508
C         -2.760589       3.233528       1.181630
C         -3.589748       1.101107       0.102668
S         -3.197216      -0.246418      -1.060610
C         -3.487553      -1.716469      -0.076884
C         -3.121071      -2.980673      -0.819155
O         -3.928751      -1.706153       1.054366
N         -0.130280       0.868209       0.707160
C          0.554418       1.399199      -0.414182
C          0.449099       2.660648      -0.999503
C          1.309728       2.969523      -2.060398
C          2.269166       2.055977      -2.496987
C          2.396009       0.810864      -1.864526
C          1.540992       0.485876      -0.820751
C          1.461271      -0.777526       0.024560
C          2.845833      -1.365661       0.346624
C          2.837751      -2.699711       1.097683
C          0.529674      -1.805744      -0.679520
C          1.035507      -2.341669      -2.016275
C          0.670995      -0.236862       1.276168
C          1.546931       0.218503       2.455481
N          2.047811       1.472128       2.385795
O          1.779675      -0.543860       3.393477
H         -1.910705       2.253309      -0.540436
H         -1.886715       3.861882       1.383062
H         -3.477132       3.818513       0.596895
H         -3.220337       2.968677       2.138398
H         -4.364696       1.715610      -0.362331
H         -3.990856       0.634682       1.006445
H         -2.796834      -2.787125      -1.844173
H         -2.310538      -3.476702      -0.274423
H         -3.985896      -3.651750      -0.824465
H         -0.244521       3.407726      -0.632945
H          1.238864       3.947436      -2.528262
H          2.936780       2.318242      -3.312661
H          3.164974       0.114944      -2.185858
H          3.417450      -0.620973       0.912680
H          3.384776      -1.494870      -0.598258
H          2.254371      -2.635922       2.019978
H          2.424590      -3.505858       0.483497
H          3.861385      -2.982379       1.366191
H          0.358987      -2.637043       0.013639
H         -0.442570      -1.323880      -0.830152
H          1.181310      -1.534388      -2.741161
H          0.304371      -3.039750      -2.438093
H          1.984616      -2.877446      -1.911713
H         -0.003085      -0.990761       1.679304
H          2.639696       1.807974       3.131453
H          1.850513       2.089650       1.613668
