# Supplementary material for: Sustainable Joullié–Ugi and Continuous Flow Implementation Led to Novel Captopril-Inspired Broad-Spectrum Metallo-β-Lactamase Inhibitors
Source: J Med Chem. 2025 Aug 15;68(16):17236–57. doi: 10.1021/acs.jmedchem.5c00750 (PMC12406192; doi:10.1021/acs.jmedchem.5c00750)
Supplement: Supplementary file 3 [file jm5c00750_si_003.zip › SS-14b_c55_opt.xyz]

51
(S,S')-14b, optimized conformer 55 in methanol
O          1.726222       1.985585      -0.430813
C          1.274861       0.840463      -0.405773
C          2.195579      -0.381439      -0.390374
C          2.435875      -0.851807       1.054775
C          3.500415      -0.098764      -1.147828
S          4.659687       1.053417      -0.343664
C          5.979551      -0.049896       0.136370
C          7.111665       0.672128       0.831768
O          5.980422      -1.252374      -0.059809
N         -0.077915       0.597141      -0.351293
C         -1.103537       1.578618      -0.345347
C         -1.015160       2.950685      -0.585445
C         -2.204517       3.691110      -0.588240
C         -3.438867       3.080177      -0.364987
C         -3.507562       1.701770      -0.118351
C         -2.337968       0.954833      -0.101974
C         -2.126155      -0.515751       0.217255
C         -3.232133      -1.421575      -0.352268
C         -3.139511      -2.901688       0.028098
C         -1.963409      -0.680712       1.757697
C         -3.204688      -0.354672       2.585140
C         -0.704266      -0.745392      -0.413894
C         -0.723726      -1.302860      -1.850488
N         -0.921830      -0.407030      -2.841367
O         -0.564276      -2.506814      -2.052595
H          1.720633      -1.198990      -0.943525
H          2.905324      -0.056964       1.640946
H          3.099653      -1.721241       1.056296
H          1.500912      -1.130451       1.548300
H          3.286396       0.311293      -2.137399
H          4.058183      -1.032492      -1.263653
H          6.946514       1.750422       0.894063
H          8.041391       0.474876       0.287705
H          7.219242       0.262650       1.842084
H         -0.060312       3.420693      -0.772551
H         -2.157531       4.759741      -0.780226
H         -4.349805       3.671864      -0.382085
H         -4.468200       1.227793       0.058965
H         -4.195376      -1.027593      -0.010908
H         -3.241780      -1.315408      -1.443101
H         -2.167286      -3.324574      -0.238604
H         -3.298569      -3.054136       1.100071
H         -3.909918      -3.471111      -0.502798
H         -1.136264      -0.035502       2.078155
H         -1.646397      -1.711115       1.955556
H         -2.987856      -0.485574       3.650616
H         -4.046212      -1.008738       2.335290
H         -3.525088       0.681017       2.435010
H         -0.144408      -1.463590       0.180352
H         -0.967804      -0.731138      -3.796457
H         -1.074215       0.573091      -2.658708
