# Supplementary material for: Sustainable Joullié–Ugi and Continuous Flow Implementation Led to Novel Captopril-Inspired Broad-Spectrum Metallo-β-Lactamase Inhibitors
Source: J Med Chem. 2025 Aug 15;68(16):17236–57. doi: 10.1021/acs.jmedchem.5c00750 (PMC12406192; doi:10.1021/acs.jmedchem.5c00750)
Supplement: Supplementary file 3 [file jm5c00750_si_003.zip › SS-14b_c56_opt.xyz]

51
(S,S')-14b, optimized conformer 56 in methanol
O          0.101126      -2.910785      -0.024997
C          0.531004      -1.777950      -0.247096
C          2.033267      -1.525029      -0.418387
C          2.766863      -2.844102      -0.661914
C          2.519188      -0.772864       0.843259
S          4.322723      -0.676883       1.087610
C          4.844208       0.440365      -0.197437
C          6.337953       0.673306      -0.198241
O          4.085850       0.958838      -0.996268
N         -0.357336      -0.722260      -0.270973
C         -0.228899       0.660403      -0.570074
C          0.820118       1.362122      -1.165353
C          0.671966       2.739785      -1.362059
C         -0.493252       3.405388      -0.982456
C         -1.542043       2.688480      -0.393702
C         -1.410650       1.320853      -0.196673
C         -2.379761       0.366167       0.476033
C         -3.830974       0.598373      -0.002520
C         -4.924089      -0.190045       0.726555
C         -2.296649       0.545467       2.018763
C         -0.903539       0.447243       2.641775
C         -1.769789      -1.023055       0.068591
C         -2.483937      -1.736301      -1.093611
N         -2.108889      -1.368269      -2.339338
O         -3.359215      -2.573686      -0.878249
H          2.191947      -0.884583      -1.287147
H          2.322159      -3.375287      -1.507276
H          2.717934      -3.495674       0.215007
H          3.817138      -2.646396      -0.889971
H          2.174079      -1.294300       1.741946
H          2.128342       0.245853       0.871300
H          6.843013       0.174248       0.632038
H          6.746264       0.302088      -1.144744
H          6.525328       1.750897      -0.149053
H          1.744979       0.892929      -1.464801
H          1.487476       3.290537      -1.822750
H         -0.589222       4.475162      -1.144558
H         -2.449803       3.202234      -0.090121
H         -4.041921       1.668084       0.108917
H         -3.878951       0.395514      -1.078285
H         -4.708071      -1.261253       0.738416
H         -5.883264      -0.046473       0.216882
H         -5.047838       0.151016       1.758788
H         -2.947753      -0.203498       2.481993
H         -2.729342       1.527217       2.251102
H         -0.215492       1.184146       2.215301
H         -0.463599      -0.545736       2.504811
H         -0.965328       0.631025       3.719512
H         -1.794866      -1.726159       0.899554
H         -2.550728      -1.802715      -3.136041
H         -1.377701      -0.694442      -2.504054
