# Supplementary material for: Sustainable Joullié–Ugi and Continuous Flow Implementation Led to Novel Captopril-Inspired Broad-Spectrum Metallo-β-Lactamase Inhibitors
Source: J Med Chem. 2025 Aug 15;68(16):17236–57. doi: 10.1021/acs.jmedchem.5c00750 (PMC12406192; doi:10.1021/acs.jmedchem.5c00750)
Supplement: Supplementary file 3 [file jm5c00750_si_003.zip › SS-14b_c58_opt.xyz]

51
(S,S')-14b, optimized conformer 58 in methanol
O          1.193385       2.400911      -0.402681
C          0.996877       1.198579      -0.226243
C          2.169795       0.260254       0.074670
C          2.641023       0.498099       1.516651
C          3.268541       0.532888      -0.968478
S          4.647863      -0.645945      -0.873111
C          5.912739       0.322873      -0.053957
C          7.181263      -0.462977       0.182242
O          5.770220       1.483691       0.276776
N         -0.264772       0.649197      -0.269581
C         -1.469733       1.355747      -0.513658
C         -1.632627       2.675043      -0.943749
C         -2.936075       3.158873      -1.096998
C         -4.040353       2.354152      -0.814464
C         -3.856907       1.034128      -0.384433
C         -2.569400       0.523832      -0.256025
C         -2.118677      -0.834941       0.252010
C         -2.763414      -2.049258      -0.464399
C         -4.243679      -2.335403      -0.200722
C         -2.354239      -0.931256       1.783201
C         -1.693122       0.153863       2.633971
C         -0.563432      -0.780887      -0.040140
C         -0.097133      -1.664831      -1.210933
N         -0.089885      -1.087346      -2.431165
O          0.248255      -2.828965      -1.009753
H          1.872794      -0.784808      -0.024812
H          3.502126      -0.138333       1.739443
H          1.847320       0.258060       2.230968
H          2.931138       1.543104       1.654953
H          3.691206       1.532092      -0.842168
H          2.864531       0.444048      -1.980357
H          7.333586      -0.556886       1.263232
H          8.026518       0.097204      -0.230229
H          7.146165      -1.459886      -0.263244
H         -0.775150       3.301424      -1.141726
H         -3.082461       4.181877      -1.433279
H         -5.046018       2.750882      -0.921998
H         -4.719868       0.427308      -0.137107
H         -2.186969      -2.933952      -0.172742
H         -2.618985      -1.927016      -1.543956
H         -4.459090      -2.472731       0.862787
H         -4.897371      -1.548409      -0.584359
H         -4.522169      -3.263241      -0.712372
H         -3.435365      -0.893671       1.952089
H         -2.017245      -1.923108       2.112810
H         -0.600599       0.123222       2.573495
H         -1.963937       0.019329       3.686205
H         -2.018556       1.153616       2.328366
H         -0.024662      -1.149166       0.832420
H         -0.376530      -0.131404      -2.573414
H          0.193064      -1.629865      -3.234017
