# Supplementary material for: Sustainable Joullié–Ugi and Continuous Flow Implementation Led to Novel Captopril-Inspired Broad-Spectrum Metallo-β-Lactamase Inhibitors
Source: J Med Chem. 2025 Aug 15;68(16):17236–57. doi: 10.1021/acs.jmedchem.5c00750 (PMC12406192; doi:10.1021/acs.jmedchem.5c00750)
Supplement: Supplementary file 3 [file jm5c00750_si_003.zip › SS-14b_c59_opt.xyz]

51
(S,S')-14b, optimized conformer 59 in methanol
O         -0.674318       2.849389       0.290591
C         -0.831058       1.745266      -0.240458
C         -2.205948       1.293572      -0.714973
C         -2.544780       1.967463      -2.052123
C         -3.223255       1.638292       0.387380
S         -4.859259       0.903638       0.090518
C         -4.581831      -0.766228       0.670263
C         -5.792339      -1.655193       0.508840
O         -3.526284      -1.145700       1.141325
N          0.233092       0.887538      -0.361091
C          0.366552      -0.377743      -0.977488
C         -0.404867      -0.959853      -1.984650
C         -0.079902      -2.252876      -2.408366
C          0.992805      -2.943305      -1.845632
C          1.785062      -2.329351      -0.866709
C          1.492383      -1.034797      -0.454127
C          2.189376      -0.165170       0.580992
C          3.721536      -0.031915       0.391011
C          4.596999      -1.234710       0.751402
C          1.865124      -0.672982       2.011706
C          0.382434      -0.737086       2.383415
C          1.480475       1.224125       0.343112
C          2.278163       2.231807      -0.505543
N          2.932706       3.174421       0.208096
O          2.319542       2.166154      -1.733102
H         -2.211094       0.209464      -0.830111
H         -2.547726       3.055899      -1.934315
H         -3.533282       1.649358      -2.396706
H         -1.813146       1.711988      -2.824698
H         -3.382675       2.716483       0.455656
H         -2.882732       1.271931       1.358593
H         -6.670958      -1.107496       0.160078
H         -6.011032      -2.133951       1.468692
H         -5.549562      -2.442605      -0.213563
H         -1.222120      -0.435322      -2.460555
H         -0.674696      -2.715118      -3.191378
H          1.226565      -3.951344      -2.176104
H          2.617055      -2.872930      -0.434443
H          3.912556       0.246616      -0.651060
H          4.049758       0.816392       1.003355
H          4.470048      -1.543494       1.793048
H          5.649758      -0.962815       0.616860
H          4.404416      -2.100139       0.112868
H          2.291719      -1.677105       2.107678
H          2.400898      -0.033609       2.726345
H         -0.177809      -1.364084       1.682357
H         -0.086339       0.252151       2.398157
H          0.267688      -1.167884       3.383569
H          1.226700       1.691900       1.295297
H          3.497971       3.859423      -0.272327
H          2.835637       3.251527       1.208309
