# Supplementary material for: Sustainable Joullié–Ugi and Continuous Flow Implementation Led to Novel Captopril-Inspired Broad-Spectrum Metallo-β-Lactamase Inhibitors
Source: J Med Chem. 2025 Aug 15;68(16):17236–57. doi: 10.1021/acs.jmedchem.5c00750 (PMC12406192; doi:10.1021/acs.jmedchem.5c00750)
Supplement: Supplementary file 3 [file jm5c00750_si_003.zip › SS-14b_c60_opt.xyz]

51
(S,S')-14b, optimized conformer 60 in methanol
O          0.267636       3.353935       0.296613
C          0.556546       2.162991       0.194016
C          1.981846       1.662570       0.481787
C          2.690054       2.636713       1.424663
C          2.728016       1.475533      -0.854190
S          4.473061       0.967163      -0.703221
C          4.315817      -0.703878      -0.098446
C          5.650781      -1.380662       0.111512
O          3.248242      -1.242804       0.127233
N         -0.393415       1.223533      -0.149212
C         -1.796355       1.453378      -0.162377
C         -2.485330       2.661055      -0.274289
C         -3.885138       2.620099      -0.260858
C         -4.566685       1.410017      -0.137172
C         -3.856443       0.206107      -0.026787
C         -2.467384       0.222723      -0.052702
C         -1.459490      -0.911127       0.105039
C         -1.785797      -2.200501      -0.678657
C         -2.879650      -3.106001      -0.105397
C         -1.266537      -1.171890       1.625523
C         -0.221806      -2.227691       1.991688
C         -0.161413      -0.205216      -0.441439
C          0.086088      -0.464384      -1.942050
N         -0.446082       0.423116      -2.810790
O          0.731186      -1.449112      -2.301664
H          1.920529       0.687661       0.970007
H          2.825703       3.614356       0.954027
H          2.107576       2.775272       2.339708
H          3.671651       2.240188       1.696848
H          2.242430       0.733491      -1.488644
H          2.766500       2.421978      -1.402799
H          5.742333      -1.650370       1.169253
H          5.670475      -2.305020      -0.475302
H          6.493692      -0.747628      -0.175338
H         -1.951554       3.595663      -0.369938
H         -4.441398       3.549217      -0.352004
H         -5.653027       1.395604      -0.127242
H         -4.400102      -0.724585       0.083531
H         -0.862516      -2.782107      -0.762130
H         -2.057334      -1.919734      -1.702863
H         -3.862258      -2.629117      -0.095102
H         -2.656066      -3.430613       0.914760
H         -2.962890      -4.005647      -0.724812
H         -2.241246      -1.453116       2.039407
H         -1.002255      -0.217927       2.098619
H         -0.478813      -3.214745       1.596075
H          0.774018      -1.969451       1.616744
H         -0.148056      -2.314665       3.081013
H          0.725915      -0.574611       0.065567
H         -0.967017       1.230859      -2.506954
H         -0.314053       0.279378      -3.801244
