# Supplementary material for: Sustainable Joullié–Ugi and Continuous Flow Implementation Led to Novel Captopril-Inspired Broad-Spectrum Metallo-β-Lactamase Inhibitors
Source: J Med Chem. 2025 Aug 15;68(16):17236–57. doi: 10.1021/acs.jmedchem.5c00750 (PMC12406192; doi:10.1021/acs.jmedchem.5c00750)
Supplement: Supplementary file 3 [file jm5c00750_si_003.zip › SS-14b_c61_opt.xyz]

51
(S,S')-14b, optimized conformer 61 in methanol
O          0.048235      -3.284487      -0.428977
C         -0.291302      -2.113734      -0.256562
C         -1.727737      -1.770911       0.177951
C         -2.280781      -2.898017       1.053617
C         -2.580048      -1.525577      -1.081103
S         -4.326835      -1.112465      -0.752816
C         -4.226826       0.518270      -0.063405
C         -5.574105       1.072024       0.332937
O         -3.185899       1.141254       0.090510
N          0.601210      -1.077879      -0.401269
C          2.008635      -1.224090      -0.510611
C          2.758313      -2.350038      -0.849770
C          4.154856      -2.232242      -0.846307
C          4.779340      -1.030276      -0.511488
C          4.008085       0.090834      -0.171382
C          2.624978      -0.008369      -0.180621
C          1.586484       1.030219       0.209298
C          1.490718       1.128250       1.758231
C          1.258140      -0.174364       2.525658
C          1.918335       2.420446      -0.376673
C          0.988616       3.571204       0.023178
C          0.286645       0.368735      -0.376430
C         -0.012675       0.817169      -1.826021
N         -1.094870       1.614885      -1.958037
O          0.701847       0.482883      -2.769724
H         -1.722305      -0.850347       0.763802
H         -2.346802      -3.834103       0.492991
H         -1.633130      -3.061509       1.919800
H         -3.277889      -2.632307       1.414981
H         -2.171372      -0.728040      -1.702306
H         -2.628420      -2.435818      -1.687130
H         -5.716176       2.036885      -0.164855
H         -5.571574       1.247942       1.414345
H         -6.397458       0.401194       0.078013
H          2.274891      -3.280657      -1.109981
H          4.756228      -3.096747      -1.115463
H          5.863598      -0.959810      -0.517033
H          4.493377       1.025359       0.096773
H          0.690086       1.833685       2.005942
H          2.428102       1.584911       2.101636
H          2.016966      -0.926686       2.288319
H          1.302383       0.019784       3.602590
H          0.275923      -0.607283       2.313688
H          2.935754       2.670337      -0.053791
H          1.962096       2.337047      -1.467039
H          1.250246       4.470476      -0.544967
H          1.077927       3.816977       1.085393
H         -0.060609       3.344784      -0.185896
H         -0.571281       0.568285       0.262188
H         -1.782116       1.689069      -1.215867
H         -1.361808       1.912841      -2.886327
