# Supplementary material for: Sustainable Joullié–Ugi and Continuous Flow Implementation Led to Novel Captopril-Inspired Broad-Spectrum Metallo-β-Lactamase Inhibitors
Source: J Med Chem. 2025 Aug 15;68(16):17236–57. doi: 10.1021/acs.jmedchem.5c00750 (PMC12406192; doi:10.1021/acs.jmedchem.5c00750)
Supplement: Supplementary file 3 [file jm5c00750_si_003.zip › SS-14b_c62_opt.xyz]

51
(S,S')-14b, optimized conformer 62 in methanol
O          0.919629      -2.119439       0.004581
C          0.836406      -0.912768      -0.250808
C          2.086899      -0.054521      -0.396867
C          2.669174      -0.233867      -1.807006
C          3.078349      -0.463897       0.707075
S          4.524701       0.633328       0.796787
C          5.795714      -0.358018       0.014925
C          7.120004       0.363793      -0.073361
O          5.617010      -1.486267      -0.400246
N         -0.392948      -0.317303      -0.384118
C         -0.774163       1.027908      -0.631208
C         -0.113501       2.028248      -1.343142
C         -0.728100       3.282824      -1.445506
C         -1.975693       3.523816      -0.869744
C         -2.644619       2.496717      -0.189166
C         -2.047107       1.249517      -0.084048
C         -2.560632      -0.006059       0.597718
C         -4.060723      -0.247179       0.324642
C         -4.609364      -1.595393       0.800659
C         -2.332878       0.106735       2.134657
C         -0.900180       0.355938       2.611016
C         -1.606092      -1.086397      -0.001062
C         -2.077670      -1.809617      -1.280862
N         -1.739074      -3.121903      -1.317783
O         -2.671445      -1.238909      -2.193873
H          1.825535       0.994336      -0.238382
H          3.555587       0.394474      -1.932150
H          2.956010      -1.277352      -1.965267
H          1.941178       0.042715      -2.575579
H          2.600926      -0.416841       1.689020
H          3.455851      -1.475621       0.545923
H          7.898730      -0.270437       0.362167
H          7.360719       0.515640      -1.131486
H          7.104972       1.331448       0.433536
H          0.833931       1.856551      -1.836742
H         -0.224113       4.070973      -1.998025
H         -2.438377       4.502013      -0.965581
H         -3.625565       2.674857       0.242605
H         -4.237576      -0.141106      -0.747758
H         -4.615402       0.558816       0.820350
H         -5.665821      -1.685938       0.526070
H         -4.540984      -1.710435       1.886830
H         -4.079627      -2.437043       0.341765
H         -2.975582       0.924192       2.485170
H         -2.707235      -0.809949       2.603822
H         -0.466106       1.247480       2.146538
H         -0.893014       0.507137       3.695661
H         -0.243396      -0.493427       2.397970
H         -1.320202      -1.823188       0.748843
H         -1.040841      -3.469702      -0.675176
H         -1.873300      -3.626886      -2.183386
