# Supplementary material for: Sustainable Joullié–Ugi and Continuous Flow Implementation Led to Novel Captopril-Inspired Broad-Spectrum Metallo-β-Lactamase Inhibitors
Source: J Med Chem. 2025 Aug 15;68(16):17236–57. doi: 10.1021/acs.jmedchem.5c00750 (PMC12406192; doi:10.1021/acs.jmedchem.5c00750)
Supplement: Supplementary file 3 [file jm5c00750_si_003.zip › SS-14b_c63_opt.xyz]

51
(S,S')-14b, optimized conformer 63 in methanol
O         -0.646657      -2.879003      -0.518498
C         -0.795914      -1.801466       0.062482
C         -2.165494      -1.358935       0.558513
C         -2.504781      -2.090114       1.865581
C         -3.188917      -1.646190      -0.554455
S         -4.818991      -0.916319      -0.216790
C         -4.529739       0.778971      -0.710938
C         -5.734710       1.666575      -0.506708
O         -3.470939       1.174358      -1.161015
N          0.282606      -0.963643       0.236718
C          0.411732       0.289125       0.887044
C         -0.349901       0.829166       1.924792
C         -0.022257       2.105451       2.394086
C          1.045558       2.816607       1.847884
C          1.829665       2.241854       0.839504
C          1.533020       0.964484       0.377698
C          2.222614       0.133941      -0.694235
C          3.757810       0.009490      -0.529528
C          4.618041       1.224861      -0.883896
C          1.872311       0.684881      -2.102646
C          0.384566       0.736413      -2.455234
C          1.528838      -1.270049      -0.491352
C          2.375068      -2.331271       0.230585
N          2.270016      -2.367094       1.577251
O          3.113537      -3.080867      -0.408220
H         -2.161388      -0.281143       0.722385
H         -2.521488      -3.171738       1.697486
H         -1.766227      -1.879628       2.645316
H         -3.487296      -1.776368       2.230337
H         -2.849818      -1.237404      -1.509068
H         -3.355081      -2.719131      -0.671710
H         -5.484831       2.422272       0.246402
H         -6.614838       1.109193      -0.177647
H         -5.954988       2.185648      -1.445057
H         -1.162727       0.284914       2.386240
H         -0.609967       2.537485       3.199181
H          1.282285       3.811169       2.214861
H          2.658710       2.801813       0.423098
H          4.078386      -0.828735      -1.157717
H          3.966895      -0.283837       0.505944
H          4.479560       1.541068      -1.921844
H          5.674418       0.961637      -0.760924
H          4.423460       2.083982      -0.237364
H          2.281740       1.698525      -2.169168
H          2.409415       0.077811      -2.843490
H         -0.179641       1.328038      -1.727076
H         -0.066281      -0.260060      -2.502058
H          0.251229       1.200597      -3.437940
H          1.278701      -1.718126      -1.452279
H          2.791942      -3.058342       2.095478
H          1.620733      -1.780886       2.077976
