# Supplementary material for: Sustainable Joullié–Ugi and Continuous Flow Implementation Led to Novel Captopril-Inspired Broad-Spectrum Metallo-β-Lactamase Inhibitors
Source: J Med Chem. 2025 Aug 15;68(16):17236–57. doi: 10.1021/acs.jmedchem.5c00750 (PMC12406192; doi:10.1021/acs.jmedchem.5c00750)
Supplement: Supplementary file 3 [file jm5c00750_si_003.zip › SS-14b_c64_opt.xyz]

51
(S,S')-14b, optimized conformer 64 in methanol
O          0.188097       3.198557       0.331994
C         -0.366334       2.201524      -0.134649
C         -1.854328       2.206624      -0.487524
C         -2.415350       3.628241      -0.515236
C         -2.597374       1.311075       0.523609
S         -4.262572       0.858743      -0.060113
C         -4.309505      -0.887495       0.346918
C         -5.572983      -1.558554      -0.136446
O         -3.421130      -1.470703       0.935662
N          0.354643       1.038033      -0.287266
C          0.045133      -0.234822      -0.827844
C         -1.052072      -0.650015      -1.586010
C         -1.139470      -1.992640      -1.964913
C         -0.162092      -2.911273      -1.588430
C          0.938649      -2.484582      -0.835933
C          1.058196      -1.146333      -0.480167
C          2.123614      -0.478348       0.370929
C          3.582885      -0.722985      -0.091852
C          4.172708      -2.123944       0.088205
C          1.954455      -0.902066       1.855548
C          0.583862      -0.630768       2.478329
C          1.739563       1.040763       0.214742
C          2.621065       1.841856      -0.763263
N          3.606613       2.556041      -0.176688
O          2.445750       1.808780      -1.980188
H         -1.964273       1.783591      -1.488710
H         -2.342661       4.098381       0.469157
H         -3.469085       3.602844      -0.811852
H         -1.871886       4.248555      -1.232875
H         -2.089168       0.360327       0.697916
H         -2.688715       1.831746       1.481038
H         -6.013928      -2.125783       0.689081
H         -6.302371      -0.845961      -0.528664
H         -5.302747      -2.266677      -0.928207
H         -1.843663       0.020760      -1.885086
H         -1.995678      -2.315364      -2.550837
H         -0.252926      -3.955644      -1.872900
H          1.683319      -3.205940      -0.520834
H          4.215597      -0.017790       0.460068
H          3.657366      -0.444628      -1.148551
H          3.685162      -2.866651      -0.547855
H          5.230972      -2.103558      -0.194732
H          4.118996      -2.470776       1.124300
H          2.157612      -1.976188       1.918679
H          2.736532      -0.398448       2.439599
H          0.560806      -1.005233       3.507056
H          0.346402       0.437484       2.514021
H         -0.212756      -1.134633       1.921444
H          1.758079       1.539259       1.184925
H          4.244175       3.088498      -0.750578
H          3.692803       2.626101       0.824976
