# Supplementary material for: Sustainable Joullié–Ugi and Continuous Flow Implementation Led to Novel Captopril-Inspired Broad-Spectrum Metallo-β-Lactamase Inhibitors
Source: J Med Chem. 2025 Aug 15;68(16):17236–57. doi: 10.1021/acs.jmedchem.5c00750 (PMC12406192; doi:10.1021/acs.jmedchem.5c00750)
Supplement: Supplementary file 3 [file jm5c00750_si_003.zip › SS-14b_c66_opt.xyz]

51
(S,S')-14b, optimized conformer 66 in methanol
O          1.058233       2.777639      -0.312202
C          1.081481       1.756111       0.380897
C          2.330233       1.362880       1.158440
C          2.432271       2.195427       2.448233
C          3.576515       1.579151       0.292361
S          3.550991       0.634478      -1.263975
C          3.896783      -1.015231      -0.677241
C          3.865592      -2.049482      -1.778590
O          4.129262      -1.282126       0.487618
N         -0.018604       0.936358       0.422266
C         -0.315857      -0.220946       1.177426
C          0.266588      -0.687269       2.357939
C         -0.184590      -1.899504       2.890364
C         -1.195454      -2.626795       2.263261
C         -1.802417      -2.124454       1.105216
C         -1.388379      -0.905175       0.581579
C         -1.882802      -0.169181      -0.653125
C         -3.413681       0.074168      -0.692980
C         -4.330972      -1.132907      -0.903220
C         -1.425244      -0.910713      -1.937491
C          0.078451      -1.154507      -2.067363
C         -1.109329       1.201975      -0.528966
C         -1.947808       2.386074      -0.012823
N         -2.421543       3.202864      -0.979421
O         -2.175969       2.554813       1.184033
H          2.291435       0.303076       1.407789
H          2.516150       3.259549       2.205321
H          3.314548       1.896327       3.022547
H          1.548326       2.061863       3.079657
H          3.670618       2.625032      -0.008033
H          4.469157       1.283714       0.848851
H          3.072840      -2.771085      -1.553924
H          3.682489      -1.609858      -2.761693
H          4.819503      -2.586917      -1.786323
H          1.033290      -0.133297       2.881363
H          0.264498      -2.270111       3.807712
H         -1.524739      -3.574735       2.679144
H         -2.585004      -2.695789       0.619855
H         -3.602602       0.787505      -1.504146
H         -3.704076       0.576344       0.235978
H         -4.087172      -1.691140      -1.811785
H         -4.307679      -1.825255      -0.058155
H         -5.364051      -0.781930      -1.002986
H         -1.938110      -1.878029      -1.960129
H         -1.789351      -0.341277      -2.803421
H          0.461328      -1.724964      -1.214758
H          0.289043      -1.728716      -2.975676
H          0.651093      -0.224351      -2.127358
H         -0.670121       1.479598      -1.488408
H         -2.997829       3.992121      -0.725611
H         -2.167356       3.088668      -1.948036
