# Supplementary material for: Sustainable Joullié–Ugi and Continuous Flow Implementation Led to Novel Captopril-Inspired Broad-Spectrum Metallo-β-Lactamase Inhibitors
Source: J Med Chem. 2025 Aug 15;68(16):17236–57. doi: 10.1021/acs.jmedchem.5c00750 (PMC12406192; doi:10.1021/acs.jmedchem.5c00750)
Supplement: Supplementary file 3 [file jm5c00750_si_003.zip › SS-14b_c67_opt.xyz]

51
(S,S')-14b, optimized conformer 67 in methanol
O          1.930046       1.120438       1.503698
C          1.411645       0.103421       1.047061
C          2.096529      -1.259357       1.188958
C          1.839219      -1.807894       2.605120
C          3.603171      -1.122360       0.944771
S          3.982619      -0.590943      -0.756774
C          5.038948       0.829053      -0.480584
C          5.426034       1.514211      -1.770718
O          5.402510       1.208165       0.615100
N          0.186786       0.129501       0.417999
C         -0.605757       1.289195       0.208428
C         -0.216312       2.629315       0.228533
C         -1.187169       3.595187      -0.061206
C         -2.502279       3.232227      -0.359628
C         -2.873218       1.881798      -0.373755
C         -1.920454       0.910625      -0.091418
C         -2.079379      -0.591467       0.026082
C         -3.006085      -1.236481      -1.025343
C         -2.888544      -0.753151      -2.473694
C         -2.588769      -0.951850       1.459815
C         -3.913285      -0.326648       1.892824
C         -0.572986      -1.066688      -0.014646
C         -0.082567      -1.648064      -1.348772
N          0.625751      -0.823127      -2.146777
O         -0.342147      -2.817176      -1.636028
H          1.696855      -1.970775       0.462730
H          2.334714      -2.775457       2.729892
H          2.229563      -1.114312       3.356282
H          0.769024      -1.945944       2.787996
H          4.045729      -0.371475       1.603884
H          4.092681      -2.084445       1.114898
H          5.101553       0.958655      -2.653805
H          6.512396       1.645281      -1.792771
H          4.964611       2.508200      -1.783634
H          0.802192       2.909032       0.458408
H         -0.904131       4.644450      -0.056993
H         -3.240070       3.997758      -0.583117
H         -3.896423       1.598764      -0.601285
H         -2.852583      -2.320183      -0.982953
H         -4.035685      -1.063139      -0.695727
H         -3.091027       0.318542      -2.556497
H         -3.622164      -1.280319      -3.093606
H         -1.902574      -0.936687      -2.903737
H         -2.660147      -2.046534       1.508571
H         -1.813092      -0.654404       2.176516
H         -3.851525       0.765559       1.913686
H         -4.166517      -0.665829       2.903076
H         -4.742470      -0.606888       1.235444
H         -0.450282      -1.874883       0.705900
H          1.015528      -1.181962      -3.005994
H          0.899558       0.099061      -1.846204
