# Supplementary material for: Sustainable Joullié–Ugi and Continuous Flow Implementation Led to Novel Captopril-Inspired Broad-Spectrum Metallo-β-Lactamase Inhibitors
Source: J Med Chem. 2025 Aug 15;68(16):17236–57. doi: 10.1021/acs.jmedchem.5c00750 (PMC12406192; doi:10.1021/acs.jmedchem.5c00750)
Supplement: Supplementary file 3 [file jm5c00750_si_003.zip › SS-14b_c68_opt.xyz]

51
(S,S')-14b, optimized conformer 68 in methanol
O         -1.074535      -2.923786       0.130070
C         -1.067358      -1.698615       0.251939
C         -2.298491      -0.946508       0.762435
C         -2.263089      -0.905379       2.299464
C         -3.558174      -1.646778       0.230126
S         -5.077350      -0.698721       0.541511
C         -5.070165       0.410025      -0.864000
C         -6.225889       1.382372      -0.852188
O         -4.222446       0.382827      -1.735529
N          0.049006      -0.945073      -0.024665
C          1.281699      -1.430808      -0.534410
C          1.563583      -2.675025      -1.100088
C          2.849201      -2.882661      -1.614173
C          3.815172      -1.876968      -1.567573
C          3.516010      -0.637249      -0.986674
C          2.248369      -0.413874      -0.464224
C          1.684417       0.788200       0.275202
C          2.062625       2.171258      -0.298996
C          3.435635       2.749632       0.051652
C          1.983055       0.664490       1.805388
C          3.394337       0.231959       2.207438
C          0.138273       0.524811       0.110783
C         -0.520053       1.265197      -1.068305
N         -0.439081       0.669043      -2.276162
O         -1.074468       2.348971      -0.882871
H         -2.302787       0.074921       0.375735
H         -1.381527      -0.371686       2.667093
H         -3.152438      -0.395857       2.682327
H         -2.241236      -1.922682       2.703650
H         -3.700204      -2.618215       0.708229
H         -3.494363      -1.794669      -0.850073
H         -6.929683       1.186765      -0.039759
H         -6.745667       1.326929      -1.814044
H         -5.823820       2.395900      -0.743467
H          0.808090      -3.446623      -1.145456
H          3.088224      -3.842490      -2.064264
H          4.805007      -2.053958      -1.978896
H          4.277403       0.132981      -0.941661
H          1.962764       2.123819      -1.389975
H          1.304378       2.882823       0.047290
H          4.263832       2.111926      -0.267764
H          3.554356       3.715803      -0.450940
H          3.538764       2.926550       1.126022
H          1.731286       1.627844       2.266658
H          1.283829      -0.069455       2.223756
H          3.608511      -0.781621       1.855470
H          3.478593       0.231423       3.299864
H          4.170123       0.891599       1.813238
H         -0.381434       0.869661       1.002760
H          0.009751      -0.224594      -2.405267
H         -0.862031       1.115548      -3.076670
