# Supplementary material for: Sustainable Joullié–Ugi and Continuous Flow Implementation Led to Novel Captopril-Inspired Broad-Spectrum Metallo-β-Lactamase Inhibitors
Source: J Med Chem. 2025 Aug 15;68(16):17236–57. doi: 10.1021/acs.jmedchem.5c00750 (PMC12406192; doi:10.1021/acs.jmedchem.5c00750)
Supplement: Supplementary file 3 [file jm5c00750_si_003.zip › SS-14b_c70_opt.xyz]

51
(S,S')-14b, optimized conformer 70 in methanol
O          0.733491      -2.912462       0.299679
C          0.915441      -1.806455      -0.214128
C          2.310771      -1.344543      -0.613650
C          2.762877      -2.066528      -1.889833
C          3.249378      -1.618020       0.576501
S          4.873956      -0.826382       0.384922
C          4.480074       0.847575       0.880892
C          5.662239       1.783415       0.791812
O          3.373350       1.194269       1.248576
N         -0.143902      -0.944523      -0.384744
C         -0.238368       0.322036      -1.013030
C          0.540858       0.856773      -2.039620
C          0.232251       2.138804      -2.506869
C         -0.836292       2.856703      -1.971242
C         -1.637191       2.287706      -0.972079
C         -1.356268       1.007707      -0.508050
C         -2.048344       0.175898       0.565254
C         -3.589618       0.131013       0.472589
C         -4.356339       1.389738       0.887465
C         -1.549321       0.676147       1.950498
C         -2.110482      -0.062363       3.166368
C         -1.417725      -1.244864       0.294392
C         -2.302833      -2.213833      -0.504758
N         -2.184675      -2.167987      -1.850075
O         -3.084363      -2.965392       0.078252
H          2.303872      -0.266850      -0.776622
H          3.772807      -1.748589      -2.165715
H          2.094593      -1.850039      -2.729176
H          2.767196      -3.149255      -1.728686
H          2.819666      -1.237011       1.505922
H          3.441634      -2.687001       0.691174
H          5.442411       2.549088       0.039457
H          5.789364       2.285415       1.756389
H          6.585979       1.267231       0.519964
H          1.350133       0.301587      -2.495414
H          0.832272       2.568195      -3.304256
H         -1.061496       3.853430      -2.339660
H         -2.467099       2.854350      -0.567409
H         -3.929896      -0.703667       1.093574
H         -3.863277      -0.128309      -0.556769
H         -4.082893       1.732035       1.889621
H         -4.204092       2.221266       0.195624
H         -5.429673       1.171078       0.896964
H         -0.453814       0.610124       1.953305
H         -1.785771       1.743595       2.024369
H         -1.905936      -1.137699       3.124392
H         -1.649053       0.322848       4.081845
H         -3.192941       0.065356       3.260093
H         -1.203537      -1.762954       1.226956
H         -2.739162      -2.793026      -2.416479
H         -1.510264      -1.575606      -2.308598
