# Supplementary material for: Sustainable Joullié–Ugi and Continuous Flow Implementation Led to Novel Captopril-Inspired Broad-Spectrum Metallo-β-Lactamase Inhibitors
Source: J Med Chem. 2025 Aug 15;68(16):17236–57. doi: 10.1021/acs.jmedchem.5c00750 (PMC12406192; doi:10.1021/acs.jmedchem.5c00750)
Supplement: Supplementary file 3 [file jm5c00750_si_003.zip › SS-14b_c71_opt.xyz]

51
(S,S')-14b, optimized conformer 71 in methanol
O          0.475704      -2.754718      -0.032977
C          0.678898      -1.629037      -0.494534
C          2.084037      -1.170740      -0.895141
C          3.047413      -2.352378      -0.985392
C          2.553167      -0.106219       0.121228
S          4.048682       0.783663      -0.403834
C          5.312608       0.032612       0.620727
C          6.690225       0.582260       0.334633
O          5.089937      -0.823305       1.454185
N         -0.361129      -0.732720      -0.600525
C         -0.442242       0.609421      -1.067456
C          0.336338       1.286341      -2.004514
C          0.002434       2.610587      -2.316501
C         -1.092641       3.236893      -1.723558
C         -1.879831       2.539741      -0.796309
C         -1.552626       1.231924      -0.470389
C         -2.215347       0.286237       0.515828
C         -3.749174       0.398033       0.532486
C         -4.458830      -0.626028       1.421657
C         -1.599627       0.514528       1.931855
C         -1.890511       1.872008       2.567310
C         -1.667091      -1.085016       0.017415
C         -2.490061      -1.814538      -1.065250
N         -2.509444      -3.161671      -0.915196
O         -3.051390      -1.229697      -1.990098
H          2.023472      -0.709399      -1.883185
H          2.694789      -3.082079      -1.719248
H          3.147669      -2.853639      -0.020012
H          4.033483      -1.997446      -1.298628
H          1.793444       0.661036       0.278260
H          2.786907      -0.575042       1.081795
H          7.139387       0.918705       1.274512
H          7.309384      -0.228867      -0.064548
H          6.672369       1.406286      -0.382425
H          1.169193       0.820529      -2.513666
H          0.603824       3.144020      -3.047391
H         -1.342881       4.260611      -1.987004
H         -2.743402       3.018672      -0.344750
H         -4.109673       0.307844      -0.494641
H         -4.013139       1.407226       0.866258
H         -4.213591      -1.654075       1.132426
H         -5.544558      -0.511083       1.336202
H         -4.195975      -0.504799       2.477524
H         -1.959322      -0.284469       2.590476
H         -0.513954       0.379709       1.852913
H         -1.379682       1.949049       3.533097
H         -1.536728       2.694362       1.937217
H         -2.960440       2.018449       2.746988
H         -1.478375      -1.760913       0.850104
H         -2.901491      -3.722237      -1.659760
H         -1.840204      -3.600624      -0.298188
