# Supplementary material for: Sustainable Joullié–Ugi and Continuous Flow Implementation Led to Novel Captopril-Inspired Broad-Spectrum Metallo-β-Lactamase Inhibitors
Source: J Med Chem. 2025 Aug 15;68(16):17236–57. doi: 10.1021/acs.jmedchem.5c00750 (PMC12406192; doi:10.1021/acs.jmedchem.5c00750)
Supplement: Supplementary file 3 [file jm5c00750_si_003.zip › SS-14b_c72_opt.xyz]

51
(S,S')-14b, optimized conformer 72 in methanol
O          1.567597       1.917438      -0.552804
C          1.124618       0.776613      -0.418121
C          2.060783      -0.429108      -0.305796
C          2.380304      -0.732825       1.167559
C          3.323081      -0.220463      -1.155192
S          4.511700       1.012532      -0.534822
C          5.866375      -0.031593      -0.019802
C          7.026952       0.761029       0.538040
O          5.868218      -1.247665      -0.094753
N         -0.226769       0.530786      -0.333696
C         -1.256162       1.502895      -0.423295
C         -1.165637       2.857541      -0.751790
C         -2.351114       3.601557      -0.789900
C         -3.585417       3.014069      -0.507246
C         -3.655999       1.654367      -0.176734
C         -2.490522       0.901520      -0.140760
C         -2.303610      -0.546649       0.273829
C         -3.375888      -1.466033      -0.352898
C         -3.385398      -2.923382       0.120046
C         -2.361668      -0.654571       1.824351
C         -1.485688       0.318762       2.614206
C         -0.834909      -0.817945      -0.232056
C         -0.755826      -1.572971      -1.573268
N         -0.870957      -0.820362      -2.688789
O         -0.591591      -2.792508      -1.597085
H          1.575843      -1.310463      -0.737367
H          2.823749       0.141064       1.652432
H          3.092379      -1.561030       1.227694
H          1.482698      -1.014276       1.724546
H          3.883149      -1.158844      -1.202001
H          3.055183       0.082987      -2.169799
H          7.928450       0.513729      -0.032432
H          6.855389       1.839463       0.500822
H          7.191462       0.455491       1.577064
H         -0.210223       3.312898      -0.968450
H         -2.301299       4.656041      -1.048058
H         -4.492932       3.610223      -0.542680
H         -4.614583       1.198771       0.055196
H         -4.351437      -1.020481      -0.126748
H         -3.277068      -1.427435      -1.443418
H         -2.403551      -3.390418       0.008719
H         -3.692016      -3.006102       1.166973
H         -4.100461      -3.499245      -0.477597
H         -2.100110      -1.681368       2.102090
H         -3.410274      -0.507995       2.113518
H         -1.739143       1.360343       2.393730
H         -0.421172       0.182049       2.402628
H         -1.629561       0.157256       3.687652
H         -0.298060      -1.429747       0.490583
H         -1.024600       0.175575      -2.652623
H         -0.854283      -1.271529      -3.591721
