# Supplementary material for: Sustainable Joullié–Ugi and Continuous Flow Implementation Led to Novel Captopril-Inspired Broad-Spectrum Metallo-β-Lactamase Inhibitors
Source: J Med Chem. 2025 Aug 15;68(16):17236–57. doi: 10.1021/acs.jmedchem.5c00750 (PMC12406192; doi:10.1021/acs.jmedchem.5c00750)
Supplement: Supplementary file 3 [file jm5c00750_si_003.zip › SS-14b_c73_opt.xyz]

51
(S,S')-14b, optimized conformer 73 in methanol
O          1.049747       2.758053      -0.655410
C          1.064863       1.801684       0.122373
C          2.305325       1.467983       0.938613
C          2.395084       2.403526       2.157363
C          3.560914       1.610651       0.071002
S          3.548944       0.541148      -1.402442
C          3.875442      -1.055906      -0.675597
C          3.852944      -2.178274      -1.687038
O          4.089875      -1.225751       0.510764
N         -0.052526       1.005538       0.243459
C         -0.341708      -0.107195       1.072422
C          0.232695      -0.479855       2.289730
C         -0.217722      -1.651115       2.907133
C         -1.222093      -2.425811       2.328058
C         -1.822315      -2.013889       1.131871
C         -1.407142      -0.836519       0.519513
C         -1.896931      -0.195858      -0.769115
C         -3.429490       0.027164      -0.836832
C         -4.329653      -1.198656      -1.008284
C         -1.418765      -1.024468      -1.990959
C          0.089858      -1.248806      -2.094608
C         -1.138701       1.190266      -0.738786
C         -2.007607       2.417081      -0.418226
N         -2.121220       2.747159       0.887124
O         -2.575003       3.032117      -1.320938
H          2.260841       0.432243       1.273212
H          3.268848       2.149610       2.765211
H          2.486371       3.443663       1.828599
H          1.503399       2.325356       2.787397
H          3.661403       2.628351      -0.312666
H          4.446532       1.360011       0.659828
H          3.678753      -1.822079      -2.704875
H          3.058211      -2.879053      -1.409718
H          4.806835      -2.713979      -1.641759
H          0.993837       0.115005       2.775241
H          0.225874      -1.951413       3.852286
H         -1.551788      -3.341157       2.811056
H         -2.600607      -2.622316       0.686546
H         -3.613267       0.706459      -1.676373
H         -3.736723       0.564468       0.067828
H         -5.367587      -0.864968      -1.116733
H         -4.078885      -1.777726      -1.901742
H         -4.296707      -1.868555      -0.145541
H         -1.787732      -0.528362      -2.898523
H         -1.914032      -1.999931      -1.941652
H          0.479471      -1.744931      -1.199512
H          0.645090      -0.315347      -2.224513
H          0.316625      -1.886789      -2.955139
H         -0.700283       1.408178      -1.712333
H         -1.604872       2.265640       1.606333
H         -2.664441       3.557354       1.146337
