# Supplementary material for: Sustainable Joullié–Ugi and Continuous Flow Implementation Led to Novel Captopril-Inspired Broad-Spectrum Metallo-β-Lactamase Inhibitors
Source: J Med Chem. 2025 Aug 15;68(16):17236–57. doi: 10.1021/acs.jmedchem.5c00750 (PMC12406192; doi:10.1021/acs.jmedchem.5c00750)
Supplement: Supplementary file 3 [file jm5c00750_si_003.zip › SS-14b_c74_opt.xyz]

51
(S,S')-14b, optimized conformer 74 in methanol
O         -1.774963       0.330826      -1.967844
C         -1.309050      -0.578993      -1.277637
C         -2.143218      -1.812640      -0.947773
C         -2.203598      -2.739436      -2.173940
C         -3.556774      -1.385081      -0.530123
S         -3.542206      -0.479735       1.050681
C         -4.258062       1.099611       0.605138
C         -4.222367       2.084132       1.751493
O         -4.715292       1.361129      -0.489581
N         -0.036780      -0.466191      -0.774542
C          0.788155      -1.361062      -0.057355
C          0.708618      -2.751076       0.050547
C          1.634207      -3.409766       0.866785
C          2.618582      -2.699509       1.553060
C          2.717985      -1.311203       1.394900
C          1.826579      -0.645431       0.561515
C          1.741550       0.834956       0.224984
C          3.062236       1.449816      -0.306830
C          4.218046       1.637073       0.678770
C          1.231578       1.641579       1.448478
C         -0.119228       1.208142       2.017858
C          0.639431       0.834160      -0.906237
C          1.170700       0.979156      -2.344400
N          1.109122       2.233605      -2.842929
O          1.628754       0.026101      -2.972634
H         -1.695974      -2.348920      -0.109281
H         -2.778169      -3.640960      -1.940170
H         -2.683494      -2.224708      -3.012205
H         -1.200367      -3.041548      -2.490920
H         -4.011283      -0.719391      -1.267910
H         -4.186703      -2.268934      -0.402105
H         -5.210814       2.539823       1.863848
H         -3.915643       1.620585       2.692108
H         -3.509111       2.877055       1.498699
H         -0.024223      -3.330773      -0.494161
H          1.579273      -4.491082       0.957941
H          3.320680      -3.222292       2.196268
H          3.486116      -0.765065       1.929951
H          3.411207       0.836622      -1.144521
H          2.811675       2.432396      -0.724230
H          3.935074       2.242262       1.544933
H          4.615442       0.685571       1.040236
H          5.038369       2.156557       0.171236
H          1.986627       1.558128       2.237344
H          1.193386       2.701113       1.160872
H         -0.104273       0.156152       2.321527
H         -0.934881       1.332034       1.299759
H         -0.365416       1.808792       2.899838
H         -0.092100       1.623163      -0.726012
H          0.665911       2.987253      -2.341505
H          1.454678       2.416020      -3.773920
