# Supplementary material for: Sustainable Joullié–Ugi and Continuous Flow Implementation Led to Novel Captopril-Inspired Broad-Spectrum Metallo-β-Lactamase Inhibitors
Source: J Med Chem. 2025 Aug 15;68(16):17236–57. doi: 10.1021/acs.jmedchem.5c00750 (PMC12406192; doi:10.1021/acs.jmedchem.5c00750)
Supplement: Supplementary file 3 [file jm5c00750_si_003.zip › SS-14b_c75_opt.xyz]

51
(S,S')-14b, optimized conformer 75 in methanol
O          1.130230       2.559931      -0.213665
C          0.935782       1.345184      -0.177424
C          2.106438       0.366614      -0.045386
C          2.479351       0.240322       1.440766
C          3.269856       0.881289      -0.908472
S          4.645708      -0.301281      -1.016671
C          5.851885       0.422400       0.092545
C          7.104978      -0.413545       0.209454
O          5.685221       1.469325       0.687092
N         -0.331332       0.807187      -0.215589
C         -1.543428       1.545838      -0.225400
C         -1.746070       2.901626      -0.493351
C         -3.056985       3.389134      -0.438037
C         -4.129057       2.552192      -0.119885
C         -3.905234       1.195557       0.144672
C         -2.611404       0.694494       0.080297
C         -2.119358      -0.704167       0.394482
C         -2.998923      -1.825707      -0.200134
C         -3.499847      -1.638743      -1.634785
C         -2.069288      -0.841854       1.946493
C         -1.600643      -2.196120       2.480614
C         -0.631992      -0.640602      -0.131354
C         -0.345079      -1.395592      -1.437635
N         -0.228363      -0.651669      -2.558240
O         -0.206915      -2.618543      -1.416054
H          1.826476      -0.619357      -0.422733
H          1.645056      -0.158797       2.025818
H          2.751647       1.218427       1.847332
H          3.330762      -0.436176       1.557373
H          2.936933       1.055302      -1.934734
H          3.678674       1.811265      -0.507792
H          7.190601      -0.765577       1.243492
H          7.972959       0.218163      -0.005006
H          7.099491      -1.274164      -0.463496
H         -0.915816       3.550764      -0.732199
H         -3.236584       4.440270      -0.647729
H         -5.138224       2.952537      -0.079254
H         -4.735535       0.541974       0.397915
H         -3.868957      -1.925258       0.461149
H         -2.451231      -2.769199      -0.127411
H         -4.113920      -2.499192      -1.922392
H         -2.685239      -1.560445      -2.357602
H         -4.115332      -0.739872      -1.732692
H         -1.421519      -0.045227       2.334475
H         -3.077172      -0.628844       2.322491
H         -0.617451      -2.478214       2.086715
H         -2.302409      -2.996704       2.229191
H         -1.516267      -2.156553       3.571772
H          0.015586      -1.112332       0.605580
H         -0.379193       0.344816      -2.553514
H         -0.058843      -1.110857      -3.441060
