# Supplementary material for: Sustainable Joullié–Ugi and Continuous Flow Implementation Led to Novel Captopril-Inspired Broad-Spectrum Metallo-β-Lactamase Inhibitors
Source: J Med Chem. 2025 Aug 15;68(16):17236–57. doi: 10.1021/acs.jmedchem.5c00750 (PMC12406192; doi:10.1021/acs.jmedchem.5c00750)
Supplement: Supplementary file 3 [file jm5c00750_si_003.zip › SS-14b_c76_opt.xyz]

51
(S,S')-14b, optimized conformer 76 in methanol
O          0.402436      -2.634604      -0.330725
C          0.643270      -1.459961      -0.615643
C          2.051406      -1.005057      -1.005644
C          2.956861      -2.198829      -1.302009
C          2.607495      -0.117437       0.128956
S          4.117912       0.783547      -0.330441
C          5.387764      -0.151723       0.520586
C          6.775154       0.382946       0.254545
O          5.161177      -1.109291       1.233617
N         -0.362971      -0.523821      -0.520504
C         -0.444170       0.853878      -0.841978
C          0.419027       1.670447      -1.576424
C          0.089355       3.020989      -1.738645
C         -1.073659       3.553409      -1.184401
C         -1.936971       2.724473      -0.457055
C         -1.625634       1.382120      -0.297326
C         -2.379110       0.329472       0.494885
C         -3.897043       0.386146       0.204489
C         -4.797563      -0.501625       1.069958
C         -2.124353       0.540425       2.014427
C         -0.661959       0.627230       2.453512
C         -1.664139      -0.983294       0.014083
C         -2.399785      -1.747848      -1.103788
N         -3.021416      -2.880281      -0.708923
O         -2.430360      -1.333134      -2.261744
H          1.972420      -0.410025      -1.919167
H          3.070471      -2.835237      -0.421464
H          2.545359      -2.802857      -2.114944
H          3.945595      -1.841328      -1.603947
H          1.889269       0.644301       0.434057
H          2.860312      -0.730511       0.999282
H          7.274270       0.564318       1.211773
H          7.343584      -0.384245      -0.282974
H          6.764290       1.301642      -0.336566
H          1.324622       1.300582      -2.035049
H          0.758424       3.655877      -2.312931
H         -1.312338       4.604396      -1.319395
H         -2.843411       3.133389      -0.019496
H         -4.055395       0.161704      -0.855225
H         -4.212602       1.426674       0.341115
H         -4.481736      -1.548081       1.059510
H         -4.820218      -0.164491       2.110416
H         -5.824372      -0.464384       0.690178
H         -2.643399       1.464197       2.301281
H         -2.612342      -0.275770       2.558272
H         -0.136086       1.442051       1.945596
H         -0.608090       0.814849       3.531024
H         -0.118037      -0.302231       2.256165
H         -1.475933      -1.655805       0.851373
H         -3.517414      -3.435280      -1.391492
H         -2.879965      -3.271928       0.208795
