# Supplementary material for: Sustainable Joullié–Ugi and Continuous Flow Implementation Led to Novel Captopril-Inspired Broad-Spectrum Metallo-β-Lactamase Inhibitors
Source: J Med Chem. 2025 Aug 15;68(16):17236–57. doi: 10.1021/acs.jmedchem.5c00750 (PMC12406192; doi:10.1021/acs.jmedchem.5c00750)
Supplement: Supplementary file 3 [file jm5c00750_si_003.zip › SS-14b_c77_opt.xyz]

51
(S,S')-14b, optimized conformer 77 in methanol
O          0.796060      -2.827304       0.052098
C          0.978116      -1.687590      -0.387406
C          2.373388      -1.210346      -0.769314
C          2.787031      -1.817462      -2.116870
C          3.332195      -1.606697       0.368324
S          4.970241      -0.835571       0.208110
C          4.629620       0.794327       0.863326
C          5.832364       1.707454       0.828977
O          3.540895       1.131331       1.289380
N         -0.074778      -0.812900      -0.484243
C         -0.189075       0.479515      -1.046608
C          0.610333       1.103712      -2.004747
C          0.285752       2.407687      -2.394682
C         -0.814856       3.065772      -1.847886
C         -1.632276       2.411562      -0.916278
C         -1.337551       1.107956      -0.535158
C         -2.042677       0.195762       0.460635
C         -3.577213       0.103180       0.303211
C         -4.403164       1.321530       0.725003
C         -1.619963       0.636668       1.890902
C         -2.211403      -0.174573       3.044685
C         -1.354512      -1.185016       0.138380
C         -2.142515      -2.092640      -0.824161
N         -2.836263      -3.084421      -0.223008
O         -2.148104      -1.908823      -2.040514
H          2.380476      -0.122000      -0.831506
H          2.099013      -1.523001      -2.915295
H          3.792503      -1.483098      -2.389657
H          2.785765      -2.910373      -2.053468
H          3.503123      -2.685238       0.384159
H          2.932247      -1.300792       1.337890
H          6.735552       1.197999       0.484998
H          5.996628       2.114095       1.832094
H          5.612939       2.544894       0.157264
H          1.447376       0.602499      -2.471601
H          0.901215       2.902746      -3.140820
H         -1.050771       4.081024      -2.153933
H         -2.485536       2.931824      -0.497678
H         -3.916703      -0.759151       0.887569
H         -3.800643      -0.131974      -0.743063
H         -4.263757       2.171002       0.052552
H         -4.168941       1.653198       1.740727
H         -5.467271       1.062701       0.700842
H         -0.524178       0.601005       1.939328
H         -1.890910       1.692165       2.006778
H         -1.809037       0.185375       3.997559
H         -3.301070      -0.088082       3.090402
H         -1.965163      -1.239589       2.970050
H         -1.142777      -1.737665       1.053112
H         -2.759771      -3.269803       0.764629
H         -3.391964      -3.712885      -0.785098
