# Supplementary material for: Sustainable Joullié–Ugi and Continuous Flow Implementation Led to Novel Captopril-Inspired Broad-Spectrum Metallo-β-Lactamase Inhibitors
Source: J Med Chem. 2025 Aug 15;68(16):17236–57. doi: 10.1021/acs.jmedchem.5c00750 (PMC12406192; doi:10.1021/acs.jmedchem.5c00750)
Supplement: Supplementary file 3 [file jm5c00750_si_003.zip › SS-14b_c78_opt.xyz]

51
(S,S')-14b, optimized conformer 78 in methanol
O          0.280067      -3.002019       0.124695
C          0.636348      -1.858027      -0.161406
C          2.119416      -1.523128      -0.355701
C          2.928846      -2.805086      -0.552949
C          2.567093      -0.694842       0.872139
S          4.363116      -0.483198       1.097480
C          4.811431       0.604342      -0.239810
C          6.289686       0.919953      -0.265316
O          4.019458       1.043542      -1.053376
N         -0.320995      -0.865632      -0.240642
C         -0.276038       0.516315      -0.564778
C          0.734938       1.255424      -1.180248
C          0.535783       2.625689      -1.375550
C         -0.642214       3.247721      -0.965087
C         -1.654441       2.492671      -0.361301
C         -1.484739       1.124211      -0.182465
C         -2.414440       0.123556       0.481580
C         -3.869064       0.126226      -0.054484
C         -4.776153       1.298428       0.327638
C         -2.409828       0.337814       2.019550
C         -1.047035       0.241236       2.707273
C         -1.700496      -1.238529       0.140162
C         -2.384931      -2.087362      -0.944757
N         -2.018591      -1.837592      -2.221121
O         -3.236735      -2.921731      -0.639481
H          2.235880      -0.910142      -1.250111
H          2.925899      -3.421805       0.350024
H          2.510600      -3.396032      -1.371804
H          3.963537      -2.554391      -0.799400
H          2.258284      -1.200734       1.792681
H          2.116184       0.299184       0.864175
H          6.712869       0.522377      -1.194477
H          6.416726       2.007332      -0.274616
H          6.826691       0.494199       0.585466
H          1.671193       0.818816      -1.492863
H          1.322841       3.205524      -1.849776
H         -0.777048       4.315605      -1.111418
H         -2.559302       2.983745      -0.023509
H         -4.339590      -0.797109       0.300838
H         -3.830389       0.051950      -1.147311
H         -4.873268       1.412559       1.411125
H         -5.779805       1.115990      -0.072163
H         -4.433864       2.249797      -0.086775
H         -2.829440       1.330189       2.215383
H         -3.102057      -0.391365       2.461223
H         -0.608398      -0.758194       2.621536
H         -0.335908       0.959767       2.286248
H         -1.151752       0.461031       3.774812
H         -1.667377      -1.884491       1.016390
H         -1.291087      -1.178511      -2.449139
H         -2.431910      -2.375256      -2.968575
