# Supplementary material for: Sustainable Joullié–Ugi and Continuous Flow Implementation Led to Novel Captopril-Inspired Broad-Spectrum Metallo-β-Lactamase Inhibitors
Source: J Med Chem. 2025 Aug 15;68(16):17236–57. doi: 10.1021/acs.jmedchem.5c00750 (PMC12406192; doi:10.1021/acs.jmedchem.5c00750)
Supplement: Supplementary file 3 [file jm5c00750_si_003.zip › SS-14b_c79_opt.xyz]

51
(S,S')-14b, optimized conformer 79 in methanol
O          1.086299      -1.992126      -1.654120
C          1.002150      -0.766969      -1.559874
C          2.183681       0.145876      -1.903502
C          3.333774      -0.651968      -2.516114
C          2.631202       0.958797      -0.670440
S          3.000773      -0.061794       0.791616
C          4.792878      -0.063729       0.802631
C          5.362140      -0.901740       1.923042
O          5.477083       0.541610       0.001271
N         -0.145165      -0.206414      -1.043095
C         -0.635247       1.121882      -0.992263
C         -0.264197       2.246039      -1.728558
C         -0.962182       3.441702      -1.517409
C         -2.015710       3.510393      -0.607107
C         -2.390843       2.368264       0.114390
C         -1.700688       1.180537      -0.078402
C         -1.883030      -0.167589       0.599780
C         -3.363586      -0.519833       0.833844
C         -3.629399      -1.795809       1.637129
C         -1.056257      -0.190648       1.919731
C         -1.519846       0.783657       3.000296
C         -1.136833      -1.104938      -0.415711
C         -2.035086      -1.706834      -1.512603
N         -2.305263      -3.023445      -1.367662
O         -2.488341      -1.026067      -2.431574
H          1.849460       0.875512      -2.648817
H          4.135380       0.031581      -2.810123
H          3.737115      -1.373175      -1.800599
H          2.997939      -1.201895      -3.398652
H          3.546519       1.511348      -0.899598
H          1.864518       1.668310      -0.356352
H          4.590837      -1.274214       2.601179
H          6.089372      -0.302895       2.480332
H          5.892479      -1.752830       1.481207
H          0.521557       2.217915      -2.471715
H         -0.680957       4.320939      -2.090496
H         -2.552964       4.443536      -0.464032
H         -3.220211       2.416526       0.813482
H         -3.863246      -0.577211      -0.139197
H         -3.830915       0.321865       1.355925
H         -3.136285      -2.668198       1.199884
H         -3.288617      -1.701422       2.672678
H         -4.704453      -2.003327       1.661379
H         -1.071945      -1.214161       2.311877
H         -0.011327       0.023825       1.665427
H         -2.547104       0.581848       3.320827
H         -0.874692       0.699150       3.881335
H         -1.472815       1.819859       2.651102
H         -0.601886      -1.900616       0.102579
H         -1.825768      -3.593383      -0.688785
H         -2.880322      -3.487722      -2.056144
