# Supplementary material for: Sustainable Joullié–Ugi and Continuous Flow Implementation Led to Novel Captopril-Inspired Broad-Spectrum Metallo-β-Lactamase Inhibitors
Source: J Med Chem. 2025 Aug 15;68(16):17236–57. doi: 10.1021/acs.jmedchem.5c00750 (PMC12406192; doi:10.1021/acs.jmedchem.5c00750)
Supplement: Supplementary file 3 [file jm5c00750_si_003.zip › SS-14b_c80_opt.xyz]

51
(S,S')-14b, optimized conformer 80 in methanol
O          0.241998       3.241911       0.477070
C         -0.306257       2.253294      -0.009580
C         -1.797208       2.247756      -0.349448
C         -2.377589       3.661775      -0.328254
C         -2.522337       1.310329       0.636622
S         -4.178908       0.845157       0.039069
C         -4.191179      -0.914383       0.388651
C         -5.439626      -1.594499      -0.120098
O         -3.292112      -1.498154       0.960009
N          0.431969       1.103221      -0.212785
C          0.113894      -0.172323      -0.752339
C         -0.966603      -0.568958      -1.543185
C         -1.059720      -1.908914      -1.929138
C         -0.100835      -2.838759      -1.532395
C          0.987589      -2.427705      -0.754243
C          1.112425      -1.092507      -0.387337
C          2.173344      -0.434505       0.478037
C          3.635010      -0.702151       0.037097
C          4.214168      -2.100020       0.267684
C          1.975104      -0.847588       1.961533
C          0.603230      -0.541870       2.565100
C          1.814840       1.090595       0.306980
C          2.771258       1.898065      -0.586824
N          2.478988       1.925756      -1.905677
O          3.754407       2.458107      -0.102366
H         -1.909321       1.854449      -1.362436
H         -3.433865       3.630624      -0.614886
H         -2.301192       4.102346       0.669393
H         -1.850148       4.311506      -1.031631
H         -2.622075       1.801307       1.608664
H         -1.997534       0.364096       0.783505
H         -5.867539      -2.202411       0.682949
H         -6.184672      -0.884021      -0.485841
H         -5.153616      -2.265712      -0.938105
H         -1.739536       0.115353      -1.860681
H         -1.904023      -2.220487      -2.537689
H         -0.195654      -3.880756      -1.823975
H          1.719356      -3.157886      -0.429630
H          4.263131       0.019761       0.570491
H          3.720809      -0.457856      -1.027960
H          4.164999      -2.403424       1.317431
H          3.717564      -2.865520      -0.333546
H          5.270762      -2.099040      -0.022175
H          2.152778      -1.925853       2.031341
H          2.760675      -0.358466       2.552629
H         -0.198230      -1.030919       2.001864
H          0.390729       0.531815       2.593488
H          0.558703      -0.910108       3.595307
H          1.839099       1.600293       1.269401
H          3.072531       2.447534      -2.533419
H          1.650421       1.489725      -2.278697
